# Supplementary material for: Transcriptome analysis of Xanthomonas oryzae pv. oryzicola exposed to H2O2 reveals horizontal gene transfer contributes to its oxidative stress response
Source: PLoS One. 2019 Oct 3;14(10):e0218844. doi: 10.1371/journal.pone.0218844 (PMC6776340; doi:10.1371/journal.pone.0218844)
Supplement: S3 Table — (XLSX) [file pone.0218844.s003.xlsx]

## Sheet: Early
	logFC	logCPM	PValue	FDR	Protein ID	Chr.Start	Chr.Stop	Annotation	KEGG	GO
gene3644	4.60833	6.126	5.67e-14	2.25e-10	XOC_3749	3864731	3865942	gi|384420647|ref|YP_005630007.1| porin O
gene1869	2.5218	7.38215	5.23e-06	0.00709168	XOC_1946	1924619	1927177	gi|384418907|ref|YP_005628267.1| TonB-dependent receptor		GO:0006810|GO:0015477|GO:0019867|
gene1414	1.99186	7.67424	6.81e-06	0.00709168	XOC_1473	1454745	1456007	gi|384418461|ref|YP_005627821.1| FeS assembly protein SufD		GO:0005198|GO:0016226|
gene4383	-6.1882	3.08881	7.14e-06	0.00709168	XOC_4510	4656553	4656981	gi|384421376|ref|YP_005630736.1| hypothetical protein XOC_4510
gene1573	3.08215	9.03978	1e-05	0.00796054	XOC_1643	1620998	1622431	gi|384418619|ref|YP_005627979.1| outer membrane channel protein		GO:0006810|GO:0009279|GO:0015288|
gene977	1.68717	8.70757	6.78e-05	0.044852	XOC_1029	1022246	1022560	gi|384418037|ref|YP_005627397.1| 30S ribosomal protein S10	ko03010	GO:0003735|GO:0006412|GO:0009283|
gene1415	1.91219	7.1006	8.4e-05	0.0476709	XOC_1474	1456007	1456771	gi|384418462|ref|YP_005627822.1| FeS assembly ATPase SufC		GO:0005524|GO:0016226|

## Sheet: Middle
	logFC	logCPM	PValue	FDR	Protein ID	Chr.Start	Chr.Stop	Annotation	KEGG	GO
gene3144	-8.15527	2.36593	0.000500124	0.0174965	XOC_3249	3317345	3317680	gi|384420151|ref|YP_005629511.1| membrane protein YnfA
gene4176	-4.28653	3.70206	0.000696786	0.0224192	XOC_4291	4434550	4435083	gi|384421171|ref|YP_005630531.1| cytochromeB561		GO:0005489|GO:0006118|GO:0016949|
gene4237	-3.77974	8.57479	1.01e-05	0.000987867	XOC_4352	4486184	4487239	gi|384421231|ref|YP_005630591.1| hypothetical protein XOC_4352		GO:0000004|GO:0005554|
gene251	-3.63265	3.76182	0.000992884	0.0288672	XOC_0280	277534	278010	gi|384417326|ref|YP_005626686.1| putative phosphoglycerate mutase family protein		GO:0008152|GO:0016868|
gene4238	-3.50653	7.73171	8.16e-05	0.00470967	XOC_4353	4487310	4487912	gi|384421232|ref|YP_005630592.1| FMN reductase	ko00740	GO:0006118|GO:0008752|
gene2127	-3.1042	4.51465	0.000779204	0.024467	XOC_2214	2208666	2208992	gi|384419159|ref|YP_005628519.1| hypothetical protein XOC_2214
gene2609	-2.95887	4.58535	0.000255799	0.0106752	XOC_2711	2785258	2785557	gi|384419628|ref|YP_005628988.1| protein YciI
gene906	-2.72255	10.7839	3.58e-10	1.41e-07	XOC_0958	959788	961380	gi|384417971|ref|YP_005627331.1| alkyl hydroperoxide reductase subunit F		GO:0006118|GO:0016491|GO:0050662|
gene3114	-2.67587	5.92959	0.00126419	0.0342203	XOC_3219	3289302	3290324	gi|384420122|ref|YP_005629482.1| homoserine O-acetyltransferase	ko00270	GO:0008152|GO:0016787|
gene1713	-2.58199	8.65007	3.59e-05	0.0024709	XOC_1788	1766259	1767407	gi|384418758|ref|YP_005628118.1| acyl-CoA dehydrogenase, short-chain specific	ko00626	GO:0003995|GO:0009062|GO:0009395|
gene232	-2.48564	4.98232	0.000438927	0.0158054	XOC_0261	252701	253240	gi|384417307|ref|YP_005626667.1| transcriptional regulator AsnC family
gene3087	-2.42009	7.16173	4.64e-08	1.14e-05	XOC_3190	3251238	3252233	gi|384420096|ref|YP_005629456.1| cobalt-zinc-cadmium resistance protein		GO:0006812|GO:0008324|GO:0015562|
gene2946	-2.29303	7.23212	4.41e-06	0.000480897	XOC_3049	3110442	3110927	gi|384419955|ref|YP_005629315.1| bacterioferritin		GO:0006880|GO:0008199|
gene1688	-2.26568	8.78876	6.19e-08	1.43e-05	XOC_1763	1744760	1746163	gi|384418733|ref|YP_005628093.1| fumarate hydratase class II	ko00020
gene3129	-2.2133	8.60946	0.000383044	0.0142806	XOC_3234	3304230	3305114	gi|384420137|ref|YP_005629497.1| putative hydrolase of the alpha-beta fold superfamily		GO:0008152|GO:0016787|
gene3268	-2.15927	5.598	0.000127925	0.00662758	XOC_3372	3460143	3461084	gi|384420274|ref|YP_005629634.1| beta-lactamase	ko00312	GO:0008800|GO:0030655|GO:0046677|
gene1606	-2.1069	11.8279	3.26e-11	2.13e-08	XOC_1675	1651306	1654419	gi|384418651|ref|YP_005628011.1| Oar protein		GO:0006810|GO:0015477|GO:0019867|
gene4471	-2.09337	6.14207	0.00019135	0.00853465	XOC_4599	4739052	4739531	gi|384421464|ref|YP_005630824.1| cytochromeC5		GO:0005489|GO:0006118|
gene907	-2.01235	10.4916	1.75e-07	3.62e-05	XOC_0959	961594	962157	gi|384417972|ref|YP_005627332.1| alkyl hydroperoxide reductase subunit C	ko05146	GO:0006979|GO:0016209|
gene3120	-2.01204	7.06376	0.000106952	0.00583039	XOC_3225	3294923	3296038	gi|384420128|ref|YP_005629488.1| AsmA family membrane protein
gene3181	-1.9961	6.07465	0.000284641	0.0114002	XOC_3286	3365252	3366268	gi|384420188|ref|YP_005629548.1| transposase
gene531	-1.95403	6.31056	0.000137797	0.00695387	XOC_0579	575698	576714	gi|384417596|ref|YP_005626956.1| ISXo5 transposase, IS1595 family
gene231	-1.94835	9.57079	1.44e-08	4.03e-06	XOC_0260	251740	252630	gi|384417306|ref|YP_005626666.1| phenylalanine-4-hydroxylase	ko00360	GO:0004505|GO:0006559|
gene2280	-1.85665	7.75037	4.46e-07	8.35e-05	XOC_2369	2390391	2391023	gi|384419310|ref|YP_005628670.1| two-component system response regulatory protein		GO:0000156|GO:0000160|
gene905	-1.84528	8.22973	1.22e-05	0.00117175	XOC_0957	958755	959696	gi|384417970|ref|YP_005627330.1| oxidative stress transcriptional regulator
gene3121	-1.83079	6.91861	0.000173533	0.00806727	XOC_3226	3296051	3296479	gi|384420129|ref|YP_005629489.1| hypothetical protein XOC_3226
gene3718	-1.76932	7.70529	7.37e-07	0.000131546	XOC_3823	3957009	3958142	gi|384420721|ref|YP_005630081.1| pectate lyase	ko00040
gene4322	-1.76703	6.15459	0.000592853	0.0200599	XOC_4443	4576775	4577848	gi|384421316|ref|YP_005630676.1| type III secretion protein HrcU	ko03070	GO:0030254|
gene4463	-1.69831	8.3648	2.7e-06	0.000327376	XOC_4591	4734476	4735639	gi|384421456|ref|YP_005630816.1| acyl-CoA dehydrogenase	ko00280	GO:0003995|GO:0009062|GO:0009395|
gene1910	-1.63605	5.85397	0.00179116	0.042608	XOC_1989	1980633	1981985	gi|384418948|ref|YP_005628308.1| omega-amino acid-pyruvate aminotransferase	ko00280
gene1850	-1.61618	7.95674	1.85e-06	0.000241605	XOC_1927	1897384	1900299	gi|384418889|ref|YP_005628249.1| TonB-dependent outer membrane receptor		GO:0006810|GO:0015477|GO:0019867|
gene1849	-1.57454	7.67235	3.66e-05	0.00247634	XOC_1926	1894578	1896983	gi|384418888|ref|YP_005628248.1| hypothetical protein XOC_1926		GO:0000004|GO:0005554|
gene3538	-1.56464	6.29081	0.00119498	0.0332645	XOC_3643	3750370	3751020	gi|384420541|ref|YP_005629901.1| hypothetical protein XOC_3643		GO:0000004|GO:0005554|
gene1712	-1.54298	7.22345	0.000310993	0.0121716	XOC_1787	1765142	1766194	gi|384418757|ref|YP_005628117.1| transcriptional regulator
gene2015	-1.52905	7.00564	0.00038398	0.0142806	XOC_2098	2098510	2099151	gi|384419052|ref|YP_005628412.1| polyhydroxyalkanoate synthesis repressor PhaR, putative		GO:0006355|GO:0016564|
gene571	-1.52401	9.0918	3.28e-06	0.00037843	XOC_0620	617949	619013	gi|384417636|ref|YP_005626996.1| phospho-2-dehydro-3-deoxyheptonate aldolase	ko00400	GO:0003849|GO:0009423|
gene4210	-1.51464	9.70061	2.33e-05	0.00179409	XOC_4325	4463878	4465401	gi|384421204|ref|YP_005630564.1| catalase	ko00380	GO:0004096|GO:0006979|
gene3056	-1.49731	8.59459	2.59e-06	0.000327376	XOC_3159	3221311	3221895	gi|384420065|ref|YP_005629425.1| hypothetical protein XOC_3159
gene2782	-1.48613	7.54127	6.45e-05	0.00390049	XOC_2885	2946357	2947712	gi|384419797|ref|YP_005629157.1| formiminoglutamate deiminase		GO:0019557|GO:0050416|
gene734	-1.4821	7.55305	0.00200138	0.045953	XOC_0785	790413	790907	gi|384417799|ref|YP_005627159.1| hypothetical protein XOC_0785		GO:0000004|GO:0005554|
gene4441	-1.47884	8.04742	8e-05	0.00468832	XOC_4569	4709539	4711377	gi|384421434|ref|YP_005630794.1| dihydroxy-acid dehydratase	ko00290	GO:0004160|GO:0009097|GO:0009099|
gene4395	-1.4697	8.62388	1.71e-05	0.0014956	XOC_4522	4666134	4666601	gi|384421388|ref|YP_005630748.1| hypothetical protein XOC_4522
gene31	-1.4635	9.66542	4.76e-06	0.000504612	XOC_0039	40061	41329	gi|384417111|ref|YP_005626471.1| membrane-fusion protein, putative		GO:0005215|GO:0006810|
gene2784	-1.44577	9.2652	0.00025831	0.0106752	XOC_2887	2949007	2950548	gi|384419799|ref|YP_005629159.1| histidine ammonia-lyase	ko00910	GO:0004397|GO:0006548|
gene2786	-1.442	7.486	0.00015368	0.00753993	XOC_2889	2951607	2953274	gi|384419801|ref|YP_005629161.1| urocanate hydratase	ko00340	GO:0006548|GO:0016153|
gene4151	-1.37989	10.2683	0.000235442	0.0100447	XOC_4266	4415446	4416567	gi|384421147|ref|YP_005630507.1| hypothetical protein XOC_4266	ko00591	GO:0004768|GO:0006633|
gene3703	-1.34526	8.2764	2.89e-05	0.00214136	XOC_3808	3930772	3937125	gi|384420706|ref|YP_005630066.1| Xanthomonas adhesin-like protein A
gene3963	-1.30947	8.13406	0.000124661	0.00661206	XOC_4076	4233640	4234917	gi|384420963|ref|YP_005630323.1| transglycosylase		GO:0009253|GO:0016757|
gene1360	-1.30543	9.63738	1.36e-05	0.00123845	XOC_1419	1406209	1407606	gi|384418408|ref|YP_005627768.1| endoproteinase ArgC
gene4421	-1.30033	7.78173	0.000268804	0.0109902	XOC_4549	4693516	4694592	gi|384421414|ref|YP_005630774.1| vanillate O-demethylase oxygenase subunit	ko00627	GO:0006118|GO:0009055|
gene2776	-1.2727	7.41122	0.00142669	0.0372574	XOC_2879	2939652	2940620	gi|384419791|ref|YP_005629151.1| twin-arginine translocation pathway signal		GO:0008152|GO:0016164|
gene2951	-1.27202	9.02491	0.000176761	0.00806727	XOC_3054	3117721	3119415	gi|384419960|ref|YP_005629320.1| asparagine synthase	ko01100	GO:0004066|GO:0006529|
gene4475	-1.24889	8.09846	0.0016399	0.0399788	XOC_4603	4743500	4744813	gi|384421468|ref|YP_005630828.1| type III effector protein XopR		GO:0000004|GO:0005554|
gene267	-1.23359	7.73453	0.00136861	0.0360522	XOC_0296	293238	294275	gi|384417342|ref|YP_005626702.1| two-component system sensor protein	ko02020
gene242	-1.21801	7.3676	0.000696852	0.0224192	XOC_0271	265206	266387	gi|384417317|ref|YP_005626677.1| class V aminotransferase		GO:0008483|
gene3272	-1.19906	8.22433	0.000258382	0.0106752	XOC_3376	3464864	3467251	gi|384420278|ref|YP_005629638.1| TonB-dependent outer membrane receptor		GO:0006810|GO:0015477|GO:0019867|
gene1859	-1.18537	10.5611	7.7e-05	0.00458172	XOC_1936	1912670	1915045	gi|384418897|ref|YP_005628257.1| hypothetical protein XOC_1936		GO:0000004|GO:0005554|
gene3151	-1.16209	11.5952	8.28e-05	0.00470967	XOC_3256	3324491	3327202	gi|384420158|ref|YP_005629518.1| TonB-dependent receptor		GO:0006810|GO:0015477|GO:0019867|
gene3052	-1.16047	8.42476	0.000820862	0.025171	XOC_3155	3217203	3218378	gi|384420061|ref|YP_005629421.1| acetoacetyl-CoA thiolase	ko00071	GO:0003985|GO:0006631|
gene3656	-1.15236	8.04535	0.00076269	0.0243379	XOC_3761	3879651	3880742	gi|384420659|ref|YP_005630019.1| putative GTPase EngC
gene4258	-1.14744	8.47916	0.00144129	0.0372574	XOC_4373	4502373	4502831	gi|384421252|ref|YP_005630612.1| gas vesicle protein
gene2767	-1.14065	7.9075	0.000834259	0.0251882	XOC_2870	2930268	2931269	gi|384419783|ref|YP_005629143.1| LysR family transcriptional regulator
gene2504	-1.10988	9.65798	0.000501008	0.0174965	XOC_2606	2674643	2675740	gi|384419528|ref|YP_005628888.1| sugar ABC transporter ATP-binding protein	ko02010	GO:0005524|GO:0006810|GO:0009898|GO:0042626|GO:0043192|
gene4225	-1.09509	8.59297	0.000542703	0.0185227	XOC_4340	4478125	4479117	gi|384421219|ref|YP_005630579.1| delta-aminolevulinic acid dehydratase	ko00860	GO:0004655|GO:0005737|GO:0006779|
gene2849	-1.08554	9.23418	0.000692965	0.0224192	XOC_2952	3020102	3021319	gi|384419859|ref|YP_005629219.1| tryptophan synthase subunit beta	ko00260	GO:0000162|GO:0004834|
gene3224	-1.07994	8.44017	0.000504074	0.0174965	XOC_3328	3416512	3419148	gi|384420231|ref|YP_005629591.1| TonB-dependent receptor		GO:0006810|GO:0015477|GO:0019867|
gene1619	-1.06633	9.79993	0.00124891	0.0340414	XOC_1688	1667637	1668734	gi|384418664|ref|YP_005628024.1| extracellular protease
gene3127	-1.03824	11.4308	0.000773407	0.024467	XOC_3232	3300428	3303337	gi|384420135|ref|YP_005629495.1| TonB-dependent receptor plug domain protein		GO:0006810|GO:0015477|GO:0019867|
gene4371	-1.01512	11.1298	0.000929952	0.0274441	XOC_4498	4641142	4643904	gi|384421365|ref|YP_005630725.1| TonB-dependent receptor		GO:0006810|GO:0015477|GO:0019867|
gene1608	-1.01494	8.22219	0.00213991	0.0479951	XOC_1677	1655759	1656331	gi|384418653|ref|YP_005628013.1| septum formation protein Maf		GO:0000917|GO:0030428|
gene3568	-1.01262	8.10535	0.00211906	0.0479342	XOC_3673	3777739	3780918	gi|384420571|ref|YP_005629931.1| Oar protein		GO:0006810|GO:0015477|GO:0019867|
gene1832	-1.00714	8.00189	0.00200203	0.045953	XOC_1909	1878650	1879558	gi|384418871|ref|YP_005628231.1| dihydrodipicolinate synthetase	ko00300	GO:0003824|GO:0008152|
gene3219	-1.00387	8.30803	0.00166039	0.0402285	XOC_3323	3413761	3415275	gi|384420226|ref|YP_005629586.1| PhoPQ-regulated protein
gene3413	-0.937262	9.62511	0.00161986	0.0399788	XOC_3516	3621863	3622888	gi|384420418|ref|YP_005629778.1| transposase		GO:0004803|GO:0006313|
gene3812	0.92938	11.2198	0.00163003	0.0399788	XOC_3917	4055684	4057231	gi|384420814|ref|YP_005630174.1| ATP synthase F1 subunit alpha	ko00190	GO:0015986|GO:0045261|GO:0045262|GO:0046933|
gene983	0.954589	11.055	0.00113603	0.032311	XOC_1035	1025263	1025598	gi|384418043|ref|YP_005627403.1| 50S ribosomal protein L22	ko03010	GO:0003735|GO:0006412|GO:0009282|
gene981	0.959054	11.8454	0.00152117	0.038273	XOC_1033	1024147	1024974	gi|384418041|ref|YP_005627401.1| 50S ribosomal protein L2	ko03010	GO:0003735|GO:0006412|GO:0009282|
gene3811	0.980144	10.0369	0.00144933	0.0372574	XOC_3916	4054627	4055490	gi|384420813|ref|YP_005630173.1| ATP synthase F1 subunit gamma	ko00190	GO:0015986|GO:0045261|GO:0045262|GO:0046933|
gene2342	0.999848	9.66202	0.00078968	0.0245992	XOC_2431	2455014	2455652	gi|384419372|ref|YP_005628732.1| hypothetical protein XOC_2431		GO:0000004|GO:0005554|
gene2343	1.01011	9.59146	0.000696004	0.0224192	XOC_2432	2455649	2456869	gi|384419373|ref|YP_005628733.1| serine-threonine protein kinase
gene978	1.01728	11.7001	0.000686106	0.0224192	XOC_1030	1022572	1023222	gi|384418038|ref|YP_005627398.1| 50S ribosomal protein L3	ko03010	GO:0003735|GO:0006412|GO:0009282|GO:0030872|
gene2612	1.04436	9.22735	0.000956995	0.0280314	XOC_2714	2788026	2789687	gi|384419631|ref|YP_005628991.1| ribosomal large subunit pseudouridine synthase B
gene799	1.05396	8.57601	0.00129061	0.0346961	XOC_0851	856117	857058	gi|384417864|ref|YP_005627224.1| peptidase
gene1784	1.06965	9.297	0.00224061	0.0496859	XOC_1859	1836344	1836823	gi|384418826|ref|YP_005628186.1| translation initiation factor IF-3		GO:0003743|GO:0006413|
gene3621	1.07264	10.428	0.000354439	0.0135066	XOC_3726	3838649	3840214	gi|384420624|ref|YP_005629984.1| outer membrane protein RaxC	ko03070
gene954	1.09814	9.99686	0.000504628	0.0174965	XOC_1006	998909	999544	gi|384418018|ref|YP_005627378.1| 50S ribosomal protein L25	ko03010	GO:0003735|GO:0006412|GO:0006950|GO:0008097|GO:0009282|
gene1116	1.11582	9.87577	0.000426567	0.0156474	XOC_1170	1143439	1144062	gi|384418166|ref|YP_005627526.1| hypothetical protein XOC_1170		GO:0000004|GO:0005554|
gene2588	1.11794	7.95733	0.00182307	0.0431058	XOC_2690	2762210	2763388	gi|384419607|ref|YP_005628967.1| heat shock protein
gene2974	1.11923	7.23303	0.00211799	0.0479342	XOC_3077	3141322	3142668	gi|384419983|ref|YP_005629343.1| membrane-associated zinc metalloprotease	ko04112	GO:0004222|GO:0006508|
gene979	1.13088	10.576	0.000142095	0.00705976	XOC_1031	1023235	1023840	gi|384418039|ref|YP_005627399.1| ribosomal protein L4-L1 family	ko03010	GO:0003735|GO:0006412|GO:0009282|GO:0030872|
gene3248	1.14331	7.99589	0.000695018	0.0224192	XOC_3352	3439405	3440445	gi|384420254|ref|YP_005629614.1| protein TolA		GO:0005215|GO:0006810|GO:0009405|GO:0031237|
gene3200	1.14408	7.96159	0.000431591	0.0156851	XOC_3305	3392168	3392701	gi|384420207|ref|YP_005629567.1| pilus biogenesis protein	ko02020
gene548	1.14853	11.2829	0.00147169	0.0375089	XOC_0597	596363	598252	gi|384417613|ref|YP_005626973.1| transcription termination factor Rho	ko03018	GO:0003715|GO:0006353|
gene3328	1.16328	7.03396	0.00212498	0.0479342	XOC_3432	3526857	3527867	gi|384420334|ref|YP_005629694.1| two-component system regulatory protein
gene4203	1.17035	7.81878	0.000862747	0.0258495	XOC_4318	4457988	4459403	gi|384421197|ref|YP_005630557.1| two-component system sensor protein PhoQ	ko02020
gene3313	1.19131	9.37502	0.000929078	0.0274441	XOC_3417	3512281	3512823	gi|384420319|ref|YP_005629679.1| 16S rRNA processing protein RimM		GO:0003723|GO:0006364|
gene1899	1.20913	10.9978	4.72e-05	0.00308824	XOC_1978	1956043	1959213	gi|384418937|ref|YP_005628297.1| AcrB protein		GO:0006810|GO:0015562|GO:0016021|
gene1966	1.21328	8.90195	0.000138192	0.00695387	XOC_2048	2053092	2054768	gi|384419004|ref|YP_005628364.1| methyl-accepting chemotaxis protein	ko02020	GO:0004871|GO:0005737|GO:0006935|GO:0007165|
gene4164	1.22173	8.91186	0.000313205	0.0121716	XOC_4279	4425072	4426508	gi|384421159|ref|YP_005630519.1| protease do		GO:0004252|GO:0005515|GO:0006508|GO:0006950|GO:0030288|
gene2405	1.22808	6.97447	0.00149971	0.0379764	XOC_2508	2543216	2544328	gi|384419435|ref|YP_005628795.1| membrane fusion protein		GO:0005215|GO:0006810|
gene2591	1.25636	13.6871	6.12e-05	0.00381441	XOC_2693	2764168	2765853	gi|384419610|ref|YP_005628970.1| 30S ribosomal protein S1	ko00900	GO:0003735|GO:0006412|GO:0009283|GO:0030873|
gene4045	1.25954	6.92756	0.0012342	0.0338758	XOC_4158	4314667	4314969	gi|384421044|ref|YP_005630404.1| hypothetical protein XOC_4158		GO:0000004|GO:0005554|
gene2646	1.26064	7.04337	0.00161499	0.0399788	XOC_2748	2819721	2820821	gi|384419664|ref|YP_005629024.1| acetylornithine deacetylase	ko00330	GO:0006508|GO:0008237|
gene980	1.27317	8.96461	9.93e-05	0.0054919	XOC_1032	1023837	1024136	gi|384418040|ref|YP_005627400.1| 50S ribosomal protein L23	ko03010	GO:0003735|GO:0006412|GO:0009282|GO:0030872|
gene3710	1.27452	7.21987	0.00145233	0.0372574	XOC_3815	3946277	3947383	gi|384420713|ref|YP_005630073.1| putative permease, YjgP-YjgQ family	ko02010
gene1595	1.28663	7.82956	0.000828979	0.0251882	XOC_1664	1639445	1640302	gi|384418641|ref|YP_005628001.1| thioredoxin		GO:0005737|GO:0006118|GO:0030508|
gene1008	1.34304	9.98413	0.000213159	0.00929611	XOC_1060	1039016	1041139	gi|384418068|ref|YP_005627428.1| colicin I receptor		GO:0006810|GO:0015477|GO:0019867|
gene3619	1.36041	10.1631	2.04e-05	0.00163724	XOC_3724	3837376	3838029	gi|384420622|ref|YP_005629982.1| transcriptional regulator		GO:0003700|GO:0006355|
gene2203	1.36606	7.44446	0.000508179	0.0174965	XOC_2290	2290509	2292758	gi|384419235|ref|YP_005628595.1| methyl-accepting chemotaxis protein		GO:0004871|GO:0005737|GO:0006935|GO:0007165|
gene2647	1.37521	6.83024	0.00160427	0.0399788	XOC_2749	2820814	2821263	gi|384419665|ref|YP_005629025.1| GNAT family acetyltransferase		GO:0008080|GO:0008152|
gene3421	1.3901	6.85658	0.00101276	0.0292285	XOC_3524	3635004	3635393	gi|384420426|ref|YP_005629786.1| hypothetical protein XOC_3524		GO:0000004|GO:0005554|
gene956	1.39365	7.69704	5.45e-05	0.00344968	XOC_1008	1000255	1001346	gi|384418020|ref|YP_005627380.1| GTP-binding protein YchF		GO:0005525|
gene2248	1.39492	6.67532	0.00105633	0.0302634	XOC_2336	2356214	2359135	gi|384419278|ref|YP_005628638.1| putative signal protein with GGDEF domain
gene1144	1.40651	6.45292	0.00219412	0.0489314	XOC_1198	1169336	1172323	gi|384418193|ref|YP_005627553.1| TonB-dependent outer membrane receptor		GO:0006810|GO:0015477|GO:0019867|
gene3814	1.42573	9.45285	5.03e-05	0.003234	XOC_3919	4057810	4058280	gi|384420816|ref|YP_005630176.1| ATP synthase F0 subunit B	ko00190	GO:0015986|GO:0045263|GO:0045264|GO:0046933|
gene2815	1.42937	6.58993	0.00135176	0.0359259	XOC_2918	2986158	2987084	gi|384419827|ref|YP_005629187.1| tRNA pseudouridine synthase B		GO:0004730|GO:0006400|
gene3250	1.47006	6.32793	0.00175516	0.0420062	XOC_3354	3441041	3441820	gi|384420256|ref|YP_005629616.1| protein TolQ		GO:0005887|GO:0009405|GO:0015078|GO:0015992|
gene1786	1.47741	7.31112	0.000804344	0.0248587	XOC_1861	1837269	1837628	gi|384418828|ref|YP_005628188.1| 50S ribosomal protein L20	ko03010	GO:0003735|GO:0006412|GO:0009282|GO:0030872|
gene1118	1.50436	9.47508	3.84e-06	0.000430173	XOC_1172	1144444	1145421	gi|384418168|ref|YP_005627528.1| 3-oxoacyl-ACP synthase	ko00061	GO:0004315|GO:0006633|
gene1160	1.5153	9.56688	1.36e-05	0.00123845	XOC_1215	1183467	1186139	gi|384418209|ref|YP_005627569.1| aminopeptidase N	ko00480	GO:0004177|GO:0006508|GO:0008237|
gene2752	1.51749	7.3658	8.44e-05	0.00473359	XOC_2854	2915854	2917947	gi|384419769|ref|YP_005629129.1| methyl-accepting chemotaxis protein	ko02020	GO:0004871|GO:0005737|GO:0006935|GO:0007165|
gene2202	1.52114	9.53203	7.8e-07	0.000131789	XOC_2289	2287927	2290401	gi|384419234|ref|YP_005628594.1| methyl-accepting chemotaxis protein	ko02020	GO:0004871|GO:0005737|GO:0006935|GO:0007165|
gene2200	1.52711	7.94412	4.26e-05	0.00283225	XOC_2287	2285076	2287337	gi|384419232|ref|YP_005628592.1| methyl-accepting chemotaxis protein	ko02020	GO:0004871|GO:0005737|GO:0006935|GO:0007165|
gene2645	1.54192	7.71565	1.98e-05	0.00162768	XOC_2747	2818338	2819681	gi|384419663|ref|YP_005629023.1| acetylglutamate kinase	ko00300
gene1723	1.54255	6.88418	0.0001966	0.00867027	XOC_1798	1777256	1777966	gi|384418767|ref|YP_005628127.1| phosphate transport system regulatory protein PhoU		GO:0006817|
gene1785	1.5499	6.73698	0.00017451	0.00806727	XOC_1860	1837061	1837258	gi|384418827|ref|YP_005628187.1| 50S ribosomal protein L35	ko03010	GO:0003735|GO:0006412|GO:0009282|
gene3229	1.56127	6.65955	0.000223088	0.0096222	XOC_3333	3426554	3427051	gi|384420236|ref|YP_005629596.1| hypothetical protein XOC_3333		GO:0000004|GO:0005554|
gene977	1.60697	8.63448	9.26e-07	0.000145423	XOC_1029	1022246	1022560	gi|384418037|ref|YP_005627397.1| 30S ribosomal protein S10	ko03010	GO:0003735|GO:0006412|GO:0009283|
gene3420	1.6145	7.46238	6.7e-06	0.000674183	XOC_3523	3634249	3634926	gi|384420425|ref|YP_005629785.1| two-component system response regulatory protein		GO:0000156|GO:0000160|
gene3249	1.61881	6.8707	0.000158984	0.00770386	XOC_3353	3440435	3440884	gi|384420255|ref|YP_005629615.1| protein TolR		GO:0009405|GO:0015078|GO:0015992|GO:0031237|
gene2199	1.63613	6.64766	0.000175901	0.00806727	XOC_2286	2282402	2284663	gi|384419231|ref|YP_005628591.1| chemotaxis protein	ko02020	GO:0004871|GO:0005737|GO:0006935|GO:0007165|
gene3085	1.66092	9.53098	1e-07	2.18e-05	XOC_3188	3248082	3248702	gi|384420094|ref|YP_005629454.1| RNA polymerase sigma-H factor		GO:0006352|GO:0016987|
gene2247	1.66638	6.72063	0.000274019	0.0110879	XOC_2335	2353879	2355963	gi|384419277|ref|YP_005628637.1| putative signal protein with MHYT, GGDEF and EAL domains
gene1416	1.67615	9.59314	1.32e-06	0.000191687	XOC_1475	1456996	1458453	gi|384418463|ref|YP_005627823.1| FeS assembly protein SufB		GO:0005198|GO:0016226|
gene648	1.68782	9.44763	2.75e-06	0.000327376	XOC_0698	697919	699286	gi|384417713|ref|YP_005627073.1| heat shock protein HslVU, ATPase subunit HslU		GO:0005524|GO:0006510|GO:0009376|GO:0009377|
gene2942	1.73658	9.70592	1.31e-06	0.000191687	XOC_3045	3104726	3106243	gi|384419951|ref|YP_005629311.1| outer membrane efflux protein		GO:0006810|GO:0009279|GO:0015288|
gene1520	1.75219	7.03422	1.81e-05	0.00154139	XOC_1590	1566269	1567522	gi|384418566|ref|YP_005627926.1| two-component system response regulatory protein with EAL domain		GO:0004112|GO:0009966|
gene3917	1.82672	6.61588	0.000385668	0.0142806	XOC_4023	4152225	4153679	gi|384420919|ref|YP_005630279.1| membrane protein		GO:0000004|GO:0005554|
gene1413	1.83271	7.86776	8.06e-07	0.000131789	XOC_1472	1453504	1454748	gi|384418460|ref|YP_005627820.1| cysteine desulfurase	ko00450	GO:0016226|GO:0031071|
gene1576	1.84496	7.81661	0.00192496	0.0447068	XOC_1646	1624413	1627469	gi|384418622|ref|YP_005627982.1| acriflavin resistance protein		GO:0006810|GO:0015562|GO:0016021|
gene4220	1.86523	7.15545	3.32e-05	0.00232843	XOC_4335	4472291	4474912	gi|384421214|ref|YP_005630574.1| iron-uptake factor	ko01100
gene1546	1.88809	7.9063	1.46e-05	0.00130548	XOC_1616	1593358	1595430	gi|384418592|ref|YP_005627952.1| outer membrane hemin receptor		GO:0006810|GO:0015477|GO:0019867|
gene2696	1.927	7.35655	5.8e-06	0.000599096	XOC_2798	2865331	2865573	gi|384419713|ref|YP_005629073.1| hypothetical protein XOC_2798		GO:0000004|GO:0005554|
gene1900	1.95913	10.1788	5.77e-10	1.89e-07	XOC_1979	1959226	1960533	gi|384418938|ref|YP_005628298.1| multidrug resistance protein		GO:0005215|GO:0006810|
gene3918	2.00389	5.16569	0.00121795	0.0336652	XOC_4024	4153672	4154394	gi|384420920|ref|YP_005630280.1| ABC transporter ATP-binding protein		GO:0005524|GO:0006810|GO:0009898|GO:0042626|GO:0043192|
gene2148	2.0186	5.20142	0.00118424	0.0332011	XOC_2235	2228832	2230691	gi|384419180|ref|YP_005628540.1| hypothetical protein XOC_2235		GO:0000004|GO:0005554|
gene2184	2.08372	5.31972	0.00167624	0.0403634	XOC_2271	2266504	2266752	gi|384419216|ref|YP_005628576.1| SpoVT - AbrB like domain protein
gene1901	2.10702	8.0364	4.6e-10	1.64e-07	XOC_1980	1960533	1961207	gi|384418939|ref|YP_005628299.1| TetR family transcriptional regulator		GO:0003700|GO:0006355|
gene1870	2.12862	6.37613	3.02e-05	0.00219165	XOC_1947	1927174	1928295	gi|384418908|ref|YP_005628268.1| putative phytase	ko00562
gene1730	2.15203	8.38492	2.82e-07	5.53e-05	XOC_1805	1783390	1784640	gi|384418774|ref|YP_005628134.1| polyphosphate-selective porin O
gene1415	2.16243	7.28573	2.25e-08	5.89e-06	XOC_1474	1456007	1456771	gi|384418462|ref|YP_005627822.1| FeS assembly ATPase SufC		GO:0005524|GO:0016226|
gene124	2.19971	7.60406	6.6e-09	1.99e-06	XOC_0143	144129	146717	gi|384417204|ref|YP_005626564.1| TonB-dependent receptor		GO:0006810|GO:0015477|GO:0019867|
gene2380	2.20239	6.62593	0.000179136	0.00808172	XOC_2472	2499509	2502601	gi|384419410|ref|YP_005628770.1| cation efflux system protein		GO:0016021|GO:0030001|GO:0051139|
gene3419	2.20253	6.61339	3.18e-05	0.00226777	XOC_3522	3632922	3634256	gi|384420424|ref|YP_005629784.1| two-component system sensor protein
gene2383	2.30725	5.89667	2.11e-05	0.00165353	XOC_2475	2504199	2506934	gi|384419413|ref|YP_005628773.1| serine protease		GO:0009306|GO:0009405|GO:0015474|
gene1414	2.3293	7.93587	1e-11	1.31e-08	XOC_1473	1454745	1456007	gi|384418461|ref|YP_005627821.1| FeS assembly protein SufD		GO:0005198|GO:0016226|
gene1727	2.33022	6.33861	0.00012833	0.00662758	XOC_1802	1779817	1780791	gi|384418771|ref|YP_005628131.1| phosphate ABC transporter permease PstC	ko02010	GO:0005887|GO:0006817|GO:0015415|GO:0043192|
gene2590	2.33586	5.07713	0.000322387	0.0124056	XOC_2692	2763768	2764079	gi|384419609|ref|YP_005628969.1| integration host factor subunit beta		GO:0003677|GO:0006310|GO:0006355|GO:0006445|GO:0019047|
gene4495	2.33749	5.32139	0.000290804	0.0115294	XOC_4623	4763486	4763959	gi|384421488|ref|YP_005630848.1| protein YehS
gene345	2.34972	7.28379	2.63e-10	1.15e-07	XOC_0376	378929	380557	gi|384417420|ref|YP_005626780.1| alkaline phosphatase D	ko00790
gene1728	2.35473	11.6791	1.21e-10	6.38e-08	XOC_1803	1780904	1781995	gi|384418772|ref|YP_005628132.1| phosphate ABC transporter substrate-binding protein	ko02010	GO:0006817|GO:0009897|GO:0015415|GO:0030288|GO:0042301|GO:0043192|
gene1726	2.37579	6.90182	6.46e-05	0.00390049	XOC_1801	1778948	1779817	gi|384418770|ref|YP_005628130.1| phosphate ABC transporter permease PstA	ko02010	GO:0005887|GO:0006817|GO:0015415|GO:0043192|
gene3646	2.40247	6.87	1.61e-06	0.000225564	XOC_3751	3866169	3867497	gi|384420649|ref|YP_005630009.1| Mg++-citrate complex transporter
gene1725	2.61016	8.06084	1.3e-10	6.38e-08	XOC_1799	1778095	1778925	gi|384418769|ref|YP_005628129.1| phosphate ABC transporter ATP-binding protein	ko02010	GO:0005524|GO:0006817|GO:0009898|GO:0015415|GO:0043192|
gene2943	2.77436	5.70683	1.81e-06	0.000241605	XOC_3046	3106240	3106689	gi|384419952|ref|YP_005629312.1| MarR family transcriptional regulator		GO:0003700|GO:0006355|
gene1575	2.78384	8.90996	0.00190523	0.044512	XOC_1645	1623319	1624416	gi|384418621|ref|YP_005627981.1| RND efflux membrane fusion protein		GO:0005215|GO:0006810|
gene3077	3.22722	4.4803	0.000108889	0.00585466	XOC_3180	3239672	3240394	gi|384420086|ref|YP_005629446.1| DNA repair protein RecO	ko03440	GO:0003677|GO:0006281|GO:0006310|
gene3215	3.25654	4.66164	0.000162654	0.00778556	XOC_3319	3410614	3411366	gi|384420222|ref|YP_005629582.1| coenzyme PQQ biosynthesis protein C		GO:0018189|
gene1869	3.25903	8.01658	1.55e-16	3.03e-13	XOC_1946	1924619	1927177	gi|384418907|ref|YP_005628267.1| TonB-dependent receptor		GO:0006810|GO:0015477|GO:0019867|
gene1574	3.26106	10.063	2.76e-05	0.00208179	XOC_1644	1622451	1623287	gi|384418620|ref|YP_005627980.1| outer membrane protein V
gene1573	4.37858	10.2304	3.05e-11	2.13e-08	XOC_1643	1620998	1622431	gi|384418619|ref|YP_005627979.1| outer membrane channel protein		GO:0006810|GO:0009279|GO:0015288|
gene2381	5.38637	6.20461	2.99e-11	2.13e-08	XOC_2473	2502594	2503709	gi|384419411|ref|YP_005628771.1| cation efflux system protein		GO:0005215|GO:0006810|
gene3644	5.91742	7.37416	1.61e-27	6.32e-24	XOC_3749	3864731	3865942	gi|384420647|ref|YP_005630007.1| porin O
gene3858	5.98073	2.54552	0.00115086	0.0324972	XOC_3963	4093945	4094436	gi|384420860|ref|YP_005630220.1| hypothetical protein XOC_3963
gene4106	6.1537	2.71545	0.00186193	0.0437609	XOC_4219	4370207	4370443	gi|384421103|ref|YP_005630463.1| exonuclease III
gene3645	6.89764	3.35719	1.99e-05	0.00162768	XOC_3750	3865942	3866175	gi|384420648|ref|YP_005630008.1| Mg++-citrate complex transporter
gene534	7.59133	1.88035	0.00135466	0.0359259	XOC_0582	577477	577689	gi|384417599|ref|YP_005626959.1| hypothetical protein XOC_0582

## Sheet: Late
S3 Table. Differential expressed genes in the early, middle and late stage.
	logFC	logCPM	PValue	FDR	Protein ID	Chr.Start	Chr.Stop	Annotation	KEGG	GO
gene3144	-5.41271	2.25448	0.00152255	0.0309657	XOC_3249	3317345	3317680	gi|384420151|ref|YP_005629511.1| membrane protein YnfA
gene4458	-4.73799	2.00224	0.00231108	0.0414017	XOC_4586	4727388	4727801	gi|384421451|ref|YP_005630811.1| hypothetical protein XOC_4586		GO:0000004|GO:0005554|
gene4238	-4.14418	7.68384	6.67e-06	0.000552327	XOC_4353	4487310	4487912	gi|384421232|ref|YP_005630592.1| FMN reductase	ko00740	GO:0006118|GO:0008752|
gene4237	-4.06237	8.5541	3.02e-06	0.000324179	XOC_4352	4486184	4487239	gi|384421231|ref|YP_005630591.1| hypothetical protein XOC_4352		GO:0000004|GO:0005554|
gene1575	-3.21032	6.07273	0.000981088	0.0237914	XOC_1645	1623319	1624416	gi|384418621|ref|YP_005627981.1| RND efflux membrane fusion protein		GO:0005215|GO:0006810|
gene377	-2.83257	4.06087	0.00181582	0.0340638	XOC_0408	407556	407813	gi|384417452|ref|YP_005626812.1| hypothetical protein XOC_0408
gene906	-2.77201	10.7775	2.92e-10	1.66e-07	XOC_0958	959788	961380	gi|384417971|ref|YP_005627331.1| alkyl hydroperoxide reductase subunit F		GO:0006118|GO:0016491|GO:0050662|
gene1713	-2.57098	8.64939	5.45e-05	0.00270906	XOC_1788	1766259	1767407	gi|384418758|ref|YP_005628118.1| acyl-CoA dehydrogenase, short-chain specific	ko00626	GO:0003995|GO:0009062|GO:0009395|
gene3129	-2.5457	8.5535	3.01e-05	0.00184356	XOC_3234	3304230	3305114	gi|384420137|ref|YP_005629497.1| putative hydrolase of the alpha-beta fold superfamily		GO:0008152|GO:0016787|
gene3120	-2.53522	6.96742	1.14e-06	0.000146347	XOC_3225	3294923	3296038	gi|384420128|ref|YP_005629488.1| AsmA family membrane protein
gene734	-2.52418	7.33849	2.5e-06	0.000276009	XOC_0785	790413	790907	gi|384417799|ref|YP_005627159.1| hypothetical protein XOC_0785		GO:0000004|GO:0005554|
gene4322	-2.49081	6.00753	7.72e-06	0.000626223	XOC_4443	4576775	4577848	gi|384421316|ref|YP_005630676.1| type III secretion protein HrcU	ko03070	GO:0030254|
gene3718	-2.43272	7.57594	2.33e-12	3.09e-09	XOC_3823	3957009	3958142	gi|384420721|ref|YP_005630081.1| pectate lyase	ko00040
gene3268	-2.30275	5.55678	1.72e-05	0.0012196	XOC_3372	3460143	3461084	gi|384420274|ref|YP_005629634.1| beta-lactamase	ko00312	GO:0008800|GO:0030655|GO:0046677|
gene3092	-2.15691	6.31311	0.00120838	0.0274612	XOC_3195	3255474	3256655	gi|384420101|ref|YP_005629461.1| acyl-CoA dehydrogenase	ko00626	GO:0003995|GO:0009062|GO:0009395|
gene4462	-2.0936	7.66417	3.78e-05	0.00208549	XOC_4590	4732855	4734465	gi|384421455|ref|YP_005630815.1| acyl-CoA carboxyltransferase subunit beta	ko00280
gene1688	-2.08895	8.81942	3.7e-07	5.69e-05	XOC_1763	1744760	1746163	gi|384418733|ref|YP_005628093.1| fumarate hydratase class II	ko00020
gene232	-1.99331	5.04601	0.00310844	0.0499996	XOC_0261	252701	253240	gi|384417307|ref|YP_005626667.1| transcriptional regulator AsnC family
gene2784	-1.98573	9.13817	2.27e-07	3.92e-05	XOC_2887	2949007	2950548	gi|384419799|ref|YP_005629159.1| histidine ammonia-lyase	ko00910	GO:0004397|GO:0006548|
gene1606	-1.89063	11.8724	1.91e-10	1.26e-07	XOC_1675	1651306	1654419	gi|384418651|ref|YP_005628011.1| Oar protein		GO:0006810|GO:0015477|GO:0019867|
gene531	-1.86899	6.3196	0.000114053	0.00500424	XOC_0579	575698	576714	gi|384417596|ref|YP_005626956.1| ISXo5 transposase, IS1595 family
gene3087	-1.86678	7.25965	4.99e-06	0.000448562	XOC_3190	3251238	3252233	gi|384420096|ref|YP_005629456.1| cobalt-zinc-cadmium resistance protein		GO:0006812|GO:0008324|GO:0015562|
gene3130	-1.84216	9.83581	0.000554064	0.0155735	XOC_3235	3305111	3307585	gi|384420138|ref|YP_005629498.1| acyl-coenzyme A dehydrogenase	ko00071	GO:0003995|GO:0009062|GO:0009395|
gene907	-1.82022	10.5322	1.76e-07	3.45e-05	XOC_0959	961594	962157	gi|384417972|ref|YP_005627332.1| alkyl hydroperoxide reductase subunit C	ko05146	GO:0006979|GO:0016209|
gene31	-1.81957	9.57891	1.64e-09	6.53e-07	XOC_0039	40061	41329	gi|384417111|ref|YP_005626471.1| membrane-fusion protein, putative		GO:0005215|GO:0006810|
gene2946	-1.76115	7.33426	0.000187965	0.00734179	XOC_3049	3110442	3110927	gi|384419955|ref|YP_005629315.1| bacterioferritin		GO:0006880|GO:0008199|
gene1657	-1.72974	7.02686	3.61e-05	0.00205372	XOC_1730	1709254	1711701	gi|384418702|ref|YP_005628062.1| serine peptidase		GO:0006508|GO:0008236|
gene2400	-1.72769	5.37008	0.00142051	0.0298908	XOC_2502	2534853	2535869	gi|384419430|ref|YP_005628790.1| ISXo5 transposase,IS1595 family
gene231	-1.69662	9.62618	8.58e-08	1.9e-05	XOC_0260	251740	252630	gi|384417306|ref|YP_005626666.1| phenylalanine-4-hydroxylase	ko00360	GO:0004505|GO:0006559|
gene3121	-1.65634	6.95345	0.000720896	0.0187948	XOC_3226	3296051	3296479	gi|384420129|ref|YP_005629489.1| hypothetical protein XOC_3226
gene2961	-1.64356	5.59414	0.00190689	0.035273	XOC_3064	3128401	3130752	gi|384419970|ref|YP_005629330.1| outer membrane usher protein FasD	ko05133
gene1850	-1.63436	7.95054	4.53e-07	6.43e-05	XOC_1927	1897384	1900299	gi|384418889|ref|YP_005628249.1| TonB-dependent outer membrane receptor		GO:0006810|GO:0015477|GO:0019867|
gene1849	-1.63122	7.65568	9.46e-06	0.00071014	XOC_1926	1894578	1896983	gi|384418888|ref|YP_005628248.1| hypothetical protein XOC_1926		GO:0000004|GO:0005554|
gene1689	-1.62098	5.9305	0.00040387	0.0130585	XOC_1764	1746285	1746791	gi|384418734|ref|YP_005628094.1| lipoprotein		GO:0000004|GO:0005554|
gene3093	-1.617	7.25653	0.00116735	0.0268357	XOC_3196	3256666	3258171	gi|384420102|ref|YP_005629462.1| methylmalonate-semialdehyde dehydrogenase	ko00280	GO:0004491|GO:0006574|
gene2096	-1.6041	5.79052	0.000971858	0.0237914	XOC_2181	2180438	2181004	gi|384419129|ref|YP_005628489.1| two-component system response regulatory protein		GO:0000156|GO:0000160|
gene401	-1.57521	5.7203	0.00183836	0.0341643	XOC_0433	429275	430237	gi|384417476|ref|YP_005626836.1| IS1595 transposase, IS1595 family
gene2782	-1.53462	7.52605	1.8e-05	0.00125749	XOC_2885	2946357	2947712	gi|384419797|ref|YP_005629157.1| formiminoglutamate deiminase		GO:0019557|GO:0050416|
gene4421	-1.50678	7.72306	1.04e-05	0.000766494	XOC_4549	4693516	4694592	gi|384421414|ref|YP_005630774.1| vanillate O-demethylase oxygenase subunit	ko00627	GO:0006118|GO:0009055|
gene4441	-1.49542	8.04132	3.4e-05	0.00195841	XOC_4569	4709539	4711377	gi|384421434|ref|YP_005630794.1| dihydroxy-acid dehydratase	ko00290	GO:0004160|GO:0009097|GO:0009099|
gene3963	-1.49466	8.08186	4.84e-06	0.000447218	XOC_4076	4233640	4234917	gi|384420963|ref|YP_005630323.1| transglycosylase		GO:0009253|GO:0016757|
gene2280	-1.48951	7.83605	1.55e-05	0.00111911	XOC_2369	2390391	2391023	gi|384419310|ref|YP_005628670.1| two-component system response regulatory protein		GO:0000156|GO:0000160|
gene2706	-1.43041	6.78601	0.00241721	0.0427689	XOC_2808	2874500	2875000	gi|384419723|ref|YP_005629083.1| general stress protein
gene1605	-1.42058	5.88591	0.00295577	0.0478641	XOC_1674			pseudogene
gene4151	-1.40176	10.2625	5.08e-05	0.00256712	XOC_4266	4415446	4416567	gi|384421147|ref|YP_005630507.1| hypothetical protein XOC_4266	ko00591	GO:0004768|GO:0006633|
gene905	-1.40143	8.33707	0.000435062	0.0136239	XOC_0957	958755	959696	gi|384417970|ref|YP_005627330.1| oxidative stress transcriptional regulator
gene4463	-1.3969	8.44064	7.9e-05	0.00369668	XOC_4591	4734476	4735639	gi|384421456|ref|YP_005630816.1| acyl-CoA dehydrogenase	ko00280	GO:0003995|GO:0009062|GO:0009395|
gene1859	-1.37476	10.5066	1.23e-06	0.000152882	XOC_1936	1912670	1915045	gi|384418897|ref|YP_005628257.1| hypothetical protein XOC_1936		GO:0000004|GO:0005554|
gene2786	-1.37368	7.50274	0.000106229	0.00480084	XOC_2889	2951607	2953274	gi|384419801|ref|YP_005629161.1| urocanate hydratase	ko00340	GO:0006548|GO:0016153|
gene4335	-1.3642	7.75119	0.000530919	0.0154121	XOC_4457	4589216	4591624	gi|384421329|ref|YP_005630689.1| type III secretion translocon protein HrpF
gene1228	-1.34603	6.7654	0.000542475	0.015521	XOC_1283	1259754	1261511	gi|384418277|ref|YP_005627637.1| inner membrane protein
gene1544	-1.33985	6.35596	0.0015913	0.0316429	XOC_1614	1590587	1592968	gi|384418590|ref|YP_005627950.1| TonB-dependent receptor		GO:0006810|GO:0015477|GO:0019867|
gene36	-1.32152	6.14151	0.00296067	0.0478641	XOC_0047	47343	48308	gi|384417116|ref|YP_005626476.1| ISXo5 transposase, ISNCY family
gene4461	-1.31749	6.12885	0.00252235	0.0443167	XOC_4589	4730585	4732612	gi|384421454|ref|YP_005630814.1| biotin carboxylase	ko00280
gene3107	-1.30804	7.08507	0.000362485	0.012057	XOC_3212	3283262	3283831	gi|384420115|ref|YP_005629475.1| YceI like family
gene607	-1.28947	7.37365	0.000720477	0.0187948	XOC_0657	653191	653643	gi|384417672|ref|YP_005627032.1| hypothetical protein XOC_0657		GO:0000004|GO:0005554|
gene3605	-1.26422	7.1733	0.000339914	0.0115944	XOC_3710	3817730	3818623	gi|384420608|ref|YP_005629968.1| transcriptional regulator		GO:0003700|GO:0006355|
gene3768	-1.26196	8.02493	0.000114505	0.00500424	XOC_3873	4010783	4011001	gi|384420771|ref|YP_005630131.1| UptF protein
gene2504	-1.25347	9.61421	7.01e-05	0.00339863	XOC_2606	2674643	2675740	gi|384419528|ref|YP_005628888.1| sugar ABC transporter ATP-binding protein	ko02010	GO:0005524|GO:0006810|GO:0009898|GO:0042626|GO:0043192|
gene3410	-1.25083	10.4824	4.64e-05	0.00239454	XOC_3513	3619090	3620349	gi|384420415|ref|YP_005629775.1| FimO		GO:0005887|GO:0008565|GO:0009306|
gene4371	-1.24675	11.058	2.09e-05	0.00135965	XOC_4498	4641142	4643904	gi|384421365|ref|YP_005630725.1| TonB-dependent receptor		GO:0006810|GO:0015477|GO:0019867|
gene356	-1.23458	7.8938	0.000675181	0.0181432	XOC_0387	388782	390089	gi|384417431|ref|YP_005626791.1| transcriptional regulator		GO:0003700|GO:0006355|
gene4504	-1.23011	6.67146	0.0026988	0.0462825	XOC_4632	4770359	4771321	gi|384421497|ref|YP_005630857.1| transposase
gene3152	-1.22724	7.5614	0.000627181	0.0170842	XOC_3257	3327497	3329095	gi|384420159|ref|YP_005629519.1| alpha-L-fucosidase	ko00511
gene3608	-1.21132	10.9927	0.00252952	0.0443167	XOC_3713	3824419	3825420	gi|384420611|ref|YP_005629971.1| ketol-acid reductoisomerase	ko00290	GO:0004455|GO:0009097|GO:0009099|
gene1608	-1.21123	8.15922	0.000425617	0.0134339	XOC_1677	1655759	1656331	gi|384418653|ref|YP_005628013.1| septum formation protein Maf		GO:0000917|GO:0030428|
gene1858	-1.20264	6.51382	0.0031179	0.0499996	XOC_1935	1910068	1912665	gi|384418896|ref|YP_005628256.1| TonB-dependent receptor
gene116	-1.19407	10.9009	3.16e-05	0.00190321	XOC_0135	133835	138307	gi|384417196|ref|YP_005626556.1| glutamate synthase	ko00250
gene1989	-1.18885	10.4023	4.47e-05	0.00233881	XOC_2071	2075465	2076439	gi|384419027|ref|YP_005628387.1| cysteine synthase	ko00270
gene4210	-1.18863	9.79251	0.000466695	0.0140609	XOC_4325	4463878	4465401	gi|384421204|ref|YP_005630564.1| catalase	ko00380	GO:0004096|GO:0006979|
gene2951	-1.1765	9.05332	0.00024152	0.00906156	XOC_3054	3117721	3119415	gi|384419960|ref|YP_005629320.1| asparagine synthase	ko01100	GO:0004066|GO:0006529|
gene3656	-1.17473	8.03737	0.000177947	0.00723524	XOC_3761	3879651	3880742	gi|384420659|ref|YP_005630019.1| putative GTPase EngC
gene3274	-1.16084	10.6268	4.34e-05	0.0023314	XOC_3378	3467990	3470377	gi|384420280|ref|YP_005629640.1| TonB-dependent outer membrane receptor		GO:0006810|GO:0015477|GO:0019867|
gene4001	-1.15674	6.82852	0.00237951	0.0424364	XOC_4114	4265015	4265704	gi|384421001|ref|YP_005630361.1| glutathione S-transferase	ko00480
gene4475	-1.15394	8.12587	0.0016883	0.0328562	XOC_4603	4743500	4744813	gi|384421468|ref|YP_005630828.1| type III effector protein XopR		GO:0000004|GO:0005554|
gene3219	-1.15296	8.25953	0.000201383	0.00770095	XOC_3323	3413761	3415275	gi|384420226|ref|YP_005629586.1| PhoPQ-regulated protein
gene3151	-1.15096	11.5996	5.1e-05	0.00256712	XOC_3256	3324491	3327202	gi|384420158|ref|YP_005629518.1| TonB-dependent receptor		GO:0006810|GO:0015477|GO:0019867|
gene2776	-1.14922	7.44594	0.00294782	0.0478641	XOC_2879	2939652	2940620	gi|384419791|ref|YP_005629151.1| twin-arginine translocation pathway signal		GO:0008152|GO:0016164|
gene1040	-1.1452	7.67307	0.00113679	0.0264387	XOC_1093	1072418	1073452	gi|384418100|ref|YP_005627460.1| sulfate-thiosulfate import ATP-binding protein CysA	ko02010	GO:0005524|GO:0008272|GO:0009898|GO:0015419|GO:0043192|
gene4077	-1.14335	8.40337	0.000443233	0.0137475	XOC_4190	4344929	4346899	gi|384421076|ref|YP_005630436.1| two-component system response regulator protein with GGDEF and EAL domains		GO:0000156|GO:0000160|
gene4395	-1.14165	8.71787	0.000381906	0.0124495	XOC_4522	4666134	4666601	gi|384421388|ref|YP_005630748.1| hypothetical protein XOC_4522
gene3703	-1.12892	8.3403	0.000131711	0.00563241	XOC_3808	3930772	3937125	gi|384420706|ref|YP_005630066.1| Xanthomonas adhesin-like protein A
gene602	-1.11487	7.35134	0.00134941	0.0291243	XOC_0651	650277	651188	gi|384417667|ref|YP_005627027.1| magnesium and cobalt transport protein
gene1473	-1.11439	8.15088	0.00107368	0.0252663	XOC_1532	1501969	1504041	gi|384418520|ref|YP_005627880.1| carbon starvation protein A		GO:0003824|GO:0009267|
gene2180	-1.10805	8.29545	0.000650708	0.0176045	XOC_2267	2261256	2262938	gi|384419212|ref|YP_005628572.1| long-chain-fatty-acid--CoA ligase	ko00071
gene4143	-1.1076	7.60979	0.00169362	0.0328562	XOC_4258	4407194	4409179	gi|384421139|ref|YP_005630499.1| hyaluronidase family	ko01100
gene2117	-1.10215	7.067	0.00230371	0.0414017	XOC_2202	2199312	2199752	gi|384419149|ref|YP_005628509.1| hypothetical protein XOC_2202		GO:0000004|GO:0005554|
gene2849	-1.09932	9.22996	0.000188298	0.00734179	XOC_2952	3020102	3021319	gi|384419859|ref|YP_005629219.1| tryptophan synthase subunit beta	ko00260	GO:0000162|GO:0004834|
gene571	-1.06012	9.22675	0.00017981	0.00723524	XOC_0620	617949	619013	gi|384417636|ref|YP_005626996.1| phospho-2-dehydro-3-deoxyheptonate aldolase	ko00400	GO:0003849|GO:0009423|
gene3568	-1.05812	8.0899	0.00147223	0.0306054	XOC_3673	3777739	3780918	gi|384420571|ref|YP_005629931.1| Oar protein		GO:0006810|GO:0015477|GO:0019867|
gene3409	-1.05652	9.37481	0.000124814	0.00539548	XOC_3512	3618311	3618736	gi|384420414|ref|YP_005629774.1| pilin	ko02020
gene4258	-1.04073	8.51258	0.00155113	0.0312894	XOC_4373	4502373	4502831	gi|384421252|ref|YP_005630612.1| gas vesicle protein
gene3176	-1.03289	7.65775	0.00180011	0.0339291	XOC_3281	3360606	3361670	gi|384420183|ref|YP_005629543.1| N(4)-(Beta-N-acetylglucosaminyl)-L-asparaginase (Glycosylasparaginase) (Aspartylglucosaminidase)	ko00511	GO:0016787|
gene4225	-1.02299	8.61644	0.000539322	0.015521	XOC_4340	4478125	4479117	gi|384421219|ref|YP_005630579.1| delta-aminolevulinic acid dehydratase	ko00860	GO:0004655|GO:0005737|GO:0006779|
gene4313	-1.01822	11.7515	0.00083086	0.0209327	XOC_4434	4569037	4570860	gi|384421307|ref|YP_005630667.1| type III secretion outer membrane pore HrcC	ko03070
gene1429	-1.01722	9.89608	0.000554171	0.0155735	XOC_1488	1466972	1468102	gi|384418476|ref|YP_005627836.1| twitching motility protein		GO:0008565|GO:0009297|GO:0009306|GO:0015219|GO:0015627|GO:0015628|GO:0030255|GO:0043107|
gene3492	-1.01545	10.4201	0.00148525	0.0306054	XOC_3596	3706073	3707140	gi|384420496|ref|YP_005629856.1| beta-lactamase		GO:0003824|GO:0008152|
gene1934	-1.00223	7.66026	0.00224761	0.0406306	XOC_2016	2022012	2023127	gi|384418972|ref|YP_005628332.1| periplasmic putrescine-binding protein	ko02010	GO:0005488|
gene112	-0.981917	11.0257	0.00192596	0.0354608	XOC_0129	126500	129109	gi|384417192|ref|YP_005626552.1| EF hand domain-containing protein
gene1410	-0.981387	8.85124	0.00166875	0.0326928	XOC_1468a			ISXo1
gene3661	-0.971883	10.1741	0.000415157	0.0132086	XOC_3766	3884952	3885878	gi|384420664|ref|YP_005630024.1| hypothetical protein XOC_3766
gene1017	-0.97175	10.4478	0.00107299	0.0252663	XOC_1069	1048102	1049088	gi|384418077|ref|YP_005627437.1| malate dehydrogenase	ko00020
gene1609	-0.950767	8.55499	0.00127898	0.0282583	XOC_1678	1656331	1657830	gi|384418654|ref|YP_005628014.1| ribonuclease G
gene1061	-0.950083	8.72201	0.00131526	0.0287406	XOC_1114	1096690	1098792	gi|384418121|ref|YP_005627481.1| polyphosphate kinase	ko00190	GO:0006797|GO:0008976|GO:0009358|
gene3052	-0.945062	8.49451	0.00165599	0.0326034	XOC_3155	3217203	3218378	gi|384420061|ref|YP_005629421.1| acetoacetyl-CoA thiolase	ko00071	GO:0003985|GO:0006631|
gene3413	-0.904553	9.63712	0.00103923	0.0247485	XOC_3516	3621863	3622888	gi|384420418|ref|YP_005629778.1| transposase		GO:0004803|GO:0006313|
gene3056	-0.901183	8.7757	0.00174596	0.0335058	XOC_3159	3221311	3221895	gi|384420065|ref|YP_005629425.1| hypothetical protein XOC_3159
gene1360	-0.889078	9.77077	0.00129125	0.0283717	XOC_1419	1406209	1407606	gi|384418408|ref|YP_005627768.1| endoproteinase ArgC
gene3382	-0.84966	11.1759	0.00269653	0.0462825	XOC_3486	3586329	3588764	gi|384420387|ref|YP_005629747.1| ferric enterobactin receptor		GO:0006810|GO:0015477|GO:0019867|
gene2342	0.82149	9.54726	0.00283436	0.0471643	XOC_2431	2455014	2455652	gi|384419372|ref|YP_005628732.1| hypothetical protein XOC_2431		GO:0000004|GO:0005554|
gene3621	0.830194	10.2698	0.00277252	0.0469204	XOC_3726	3838649	3840214	gi|384420624|ref|YP_005629984.1| outer membrane protein RaxC	ko03070
gene2186	0.875468	10.6216	0.00269991	0.0462825	XOC_2273	2267225	2269816	gi|384419218|ref|YP_005628578.1| aconitate hydratase 2	ko00020	GO:0003994|GO:0006099|
gene974	0.884967	13.3199	0.00147872	0.0306054	XOC_1026	1017100	1019217	gi|384418034|ref|YP_005627394.1| translation elongation factor G		GO:0003746|GO:0006414|
gene1784	0.894562	9.18276	0.00260528	0.0454438	XOC_1859	1836344	1836823	gi|384418826|ref|YP_005628186.1| translation initiation factor IF-3		GO:0003743|GO:0006413|
gene967	0.897144	10.6361	0.00136432	0.0291715	XOC_1019	1006120	1006653	gi|384418027|ref|YP_005627387.1| 50S ribosomal protein L10	ko03010	GO:0003735|GO:0006412|GO:0009282|GO:0030872|
gene995	0.902303	9.73468	0.00135479	0.0291243	XOC_1047	1030065	1030424	gi|384418055|ref|YP_005627415.1| 50S ribosomal protein L18	ko03010	GO:0003735|GO:0006412|GO:0009282|
gene4085	0.916565	9.9493	0.00241966	0.0427689	XOC_4198	4352443	4352871	gi|384421082|ref|YP_005630442.1| 50S ribosomal protein L13	ko03010	GO:0003735|GO:0006412|GO:0009282|
gene963	0.923493	9.72864	0.000991778	0.0239048	XOC_1015	1003690	1004247	gi|384418023|ref|YP_005627383.1| transcription termination-antitermination factor NusG		GO:0003715|GO:0006353|
gene799	0.928819	8.49501	0.00288156	0.0477498	XOC_0851	856117	857058	gi|384417864|ref|YP_005627224.1| peptidase
gene982	0.932229	8.30982	0.0021069	0.0382609	XOC_1034	1024981	1025250	gi|384418042|ref|YP_005627402.1| 30S ribosomal protein S19	ko03010	GO:0003735|GO:0006412|GO:0009283|
gene3811	0.95048	10.0185	0.000906048	0.0225209	XOC_3916	4054627	4055490	gi|384420813|ref|YP_005630173.1| ATP synthase F1 subunit gamma	ko00190	GO:0015986|GO:0045261|GO:0045262|GO:0046933|
gene1000	0.954011	8.65713	0.00149859	0.0307211	XOC_1052	1033462	1033818	gi|384418060|ref|YP_005627420.1| ribosomal protein S13p-S18e	ko03010	GO:0003735|GO:0006412|GO:0009283|GO:0030873|
gene1862	0.969173	12.3271	0.00114495	0.0264737	XOC_1939	1917363	1919267	gi|384418900|ref|YP_005628260.1| chaperone protein htpG	ko04621	GO:0005515|GO:0009408|GO:0016887|GO:0050821|
gene1120	0.97434	8.25954	0.00152609	0.0309657	XOC_1174	1146369	1147313	gi|384418170|ref|YP_005627530.1| malonyl CoA-acyl carrier protein transacylase	ko01100	GO:0004314|GO:0006633|
gene566	0.979451	8.57902	0.0013739	0.0292193	XOC_0615	609262	609549	gi|384417631|ref|YP_005626991.1| chaperonin GroS		GO:0006457|GO:0030188|GO:0051087|
gene983	0.986492	11.0775	0.000413966	0.0132086	XOC_1035	1025263	1025598	gi|384418043|ref|YP_005627403.1| 50S ribosomal protein L22	ko03010	GO:0003735|GO:0006412|GO:0009282|
gene4122	0.986895	8.01257	0.00175238	0.0335058	XOC_4235	4384482	4385363	gi|384421118|ref|YP_005630478.1| hypothetical protein XOC_4235		GO:0000004|GO:0005554|
gene994	0.988135	9.67313	0.000506449	0.0149766	XOC_1046	1029449	1029976	gi|384418054|ref|YP_005627414.1| 50S ribosomal protein L6	ko03010	GO:0003735|GO:0006412|GO:0009282|GO:0030872|
gene975	0.999938	10.723	0.000612684	0.0168044	XOC_1027	1019266	1020456	gi|384418035|ref|YP_005627395.1| translation elongation factor Tu	ko04626	GO:0003746|GO:0006414|
gene3300	1.00591	11.0964	0.000320501	0.0110838	XOC_3404	3496929	3499649	gi|384420306|ref|YP_005629666.1| chaperone ClpB
gene457	1.01655	9.06861	0.00119173	0.0272386	XOC_0499	498856	499971	gi|384417527|ref|YP_005626887.1| 4-hydroxyphenylpyruvate dioxygenase	ko00130	GO:0003868|GO:0006559|GO:0006572|
gene1116	1.02461	9.81569	0.00025659	0.009362	XOC_1170	1143439	1144062	gi|384418166|ref|YP_005627526.1| hypothetical protein XOC_1170		GO:0000004|GO:0005554|
gene3085	1.03693	9.08539	0.000290402	0.0102206	XOC_3188	3248082	3248702	gi|384420094|ref|YP_005629454.1| RNA polymerase sigma-H factor		GO:0006352|GO:0016987|
gene3794	1.0408	7.5317	0.00177392	0.0337554	XOC_3899	4034653	4035801	gi|384420796|ref|YP_005630156.1| hypothetical protein XOC_3899		GO:0000004|GO:0005554|
gene2322	1.04089	8.29752	0.000791047	0.0202967	XOC_2411	2431917	2432885	gi|384419352|ref|YP_005628712.1| thioredoxin-disulfide reductase	ko00240	GO:0004791|GO:0006118|
gene981	1.04144	11.9015	0.000209517	0.0079357	XOC_1033	1024147	1024974	gi|384418041|ref|YP_005627401.1| 50S ribosomal protein L2	ko03010	GO:0003735|GO:0006412|GO:0009282|
gene972	1.07369	11.0302	0.00051852	0.0151629	XOC_1025	1016495	1016962	gi|384418032|ref|YP_005627392.1| 30S ribosomal protein S7	ko03010	GO:0003735|GO:0006412|GO:0009283|
gene2675	1.08451	8.71358	0.00264691	0.0459683	XOC_2777	2846566	2847885	gi|384419692|ref|YP_005629052.1| GTP-binding protein		GO:0005525|
gene2277	1.08457	8.74746	0.000556058	0.0155735	XOC_2366	2386894	2388378	gi|384419307|ref|YP_005628667.1| transcriptional regulator	ko05111
gene3812	1.09523	11.3319	7.4e-05	0.00354535	XOC_3917	4055684	4057231	gi|384420814|ref|YP_005630174.1| ATP synthase F1 subunit alpha	ko00190	GO:0015986|GO:0045261|GO:0045262|GO:0046933|
gene2588	1.10097	7.94795	0.000973441	0.0237914	XOC_2690	2762210	2763388	gi|384419607|ref|YP_005628967.1| heat shock protein
gene2752	1.10684	7.07765	0.00281764	0.0471643	XOC_2854	2915854	2917947	gi|384419769|ref|YP_005629129.1| methyl-accepting chemotaxis protein	ko02020	GO:0004871|GO:0005737|GO:0006935|GO:0007165|
gene2202	1.11448	9.2439	9.34e-05	0.00426884	XOC_2289	2287927	2290401	gi|384419234|ref|YP_005628594.1| methyl-accepting chemotaxis protein	ko02020	GO:0004871|GO:0005737|GO:0006935|GO:0007165|
gene2942	1.12315	9.26141	0.000868515	0.0217238	XOC_3045	3104726	3106243	gi|384419951|ref|YP_005629311.1| outer membrane efflux protein		GO:0006810|GO:0009279|GO:0015288|
gene2793	1.13135	7.89106	0.000508384	0.0149766	XOC_2896	2961041	2963062	gi|384419807|ref|YP_005629167.1| excinuclease ABC subunit B	ko03420	GO:0006289|GO:0009380|GO:0009381|
gene2488	1.13208	7.22383	0.0014359	0.0300557	XOC_2590	2661851	2662315	gi|384419512|ref|YP_005628872.1| biopolymer transport protein		GO:0015091|GO:0015682|
gene1896	1.13542	9.45395	0.0012569	0.0279255	XOC_1975	1950571	1953048	gi|384418934|ref|YP_005628294.1| multiphosphoryl transfer protein	ko02060	GO:0008982|GO:0009401|
gene2164	1.15324	7.98755	0.00280831	0.0471643	XOC_2251	2242023	2243147	gi|384419196|ref|YP_005628556.1| carbamoyl-phosphate synthase small subunit	ko00240	GO:0004088|GO:0005951|GO:0009220|
gene2011	1.16047	7.95665	0.000277154	0.00993009	XOC_2094	2092684	2094384	gi|384419048|ref|YP_005628408.1| N-acetylmuramoyl-L-alanine amidase		GO:0008745|GO:0009253|
gene2200	1.1628	7.68646	0.00163506	0.0323514	XOC_2287	2285076	2287337	gi|384419232|ref|YP_005628592.1| methyl-accepting chemotaxis protein	ko02020	GO:0004871|GO:0005737|GO:0006935|GO:0007165|
gene1967	1.16474	6.73303	0.002919	0.0478641	XOC_2049	2054780	2055289	gi|384419005|ref|YP_005628365.1| chemotaxis signal transduction protein	ko02020
gene2700	1.17694	7.06588	0.00182989	0.0341643	XOC_2802	2868041	2869513	gi|384419717|ref|YP_005629077.1| serine carboxypeptidase		GO:0004185|
gene3313	1.18257	9.37119	0.000452833	0.0137475	XOC_3417	3512281	3512823	gi|384420319|ref|YP_005629679.1| 16S rRNA processing protein RimM		GO:0003723|GO:0006364|
gene1124	1.18543	6.99332	0.0010305	0.0246885	XOC_1178	1150131	1151486	gi|384418174|ref|YP_005627534.1| para-aminobenzoate synthase component I	ko00400
gene286	1.1904	8.236	0.00015767	0.00660056	XOC_0317	312534	313046	gi|384417361|ref|YP_005626721.1| protein-export chaperone SecB	ko03060	GO:0005737|GO:0009306|GO:0050821|GO:0051082|
gene2591	1.19841	13.6481	4.42e-05	0.00233881	XOC_2693	2764168	2765853	gi|384419610|ref|YP_005628970.1| 30S ribosomal protein S1	ko00900	GO:0003735|GO:0006412|GO:0009283|GO:0030873|
gene1944	1.20142	6.96055	0.00172441	0.0332913	XOC_2026	2034179	2035459	gi|384418982|ref|YP_005628342.1| membrane protein		GO:0000004|GO:0005554|
gene3421	1.21449	6.7366	0.00289996	0.0478554	XOC_3524	3635004	3635393	gi|384420426|ref|YP_005629786.1| hypothetical protein XOC_3524		GO:0000004|GO:0005554|
gene2203	1.22624	7.34862	0.000591359	0.0164464	XOC_2290	2290509	2292758	gi|384419235|ref|YP_005628595.1| methyl-accepting chemotaxis protein		GO:0004871|GO:0005737|GO:0006935|GO:0007165|
gene647	1.24879	7.30454	0.000363802	0.012057	XOC_0697	697258	697809	gi|384417712|ref|YP_005627072.1| ATP-dependent protease HslV		GO:0004298|GO:0030163|
gene1966	1.25675	8.93456	2.73e-05	0.00169816	XOC_2048	2053092	2054768	gi|384419004|ref|YP_005628364.1| methyl-accepting chemotaxis protein	ko02020	GO:0004871|GO:0005737|GO:0006935|GO:0007165|
gene978	1.28652	11.8869	4.65e-06	0.000440617	XOC_1030	1022572	1023222	gi|384418038|ref|YP_005627398.1| 50S ribosomal protein L3	ko03010	GO:0003735|GO:0006412|GO:0009282|GO:0030872|
gene3816	1.28813	7.01153	0.000600872	0.0165949	XOC_3921	4058770	4059570	gi|384420818|ref|YP_005630178.1| ATP synthase F0 subunit A	ko00190	GO:0015986|GO:0045263|GO:0045264|GO:0046933|
gene1546	1.28979	7.46239	0.00273856	0.0465438	XOC_1616	1593358	1595430	gi|384418592|ref|YP_005627952.1| outer membrane hemin receptor		GO:0006810|GO:0015477|GO:0019867|
gene971	1.29267	10.5123	0.000186728	0.00734179	XOC_1023	1016108	1016482	gi|384418031|ref|YP_005627391.1| 30S ribosomal protein S12	ko03010	GO:0003735|GO:0006412|GO:0009283|
gene1785	1.31126	6.56867	0.000831624	0.0209327	XOC_1860	1837061	1837258	gi|384418827|ref|YP_005628187.1| 50S ribosomal protein L35	ko03010	GO:0003735|GO:0006412|GO:0009282|
gene2815	1.31615	6.51352	0.00202622	0.0369646	XOC_2918	2986158	2987084	gi|384419827|ref|YP_005629187.1| tRNA pseudouridine synthase B		GO:0004730|GO:0006400|
gene350	1.33556	8.19617	0.000368805	0.0121218	XOC_0381	384785	385096	gi|384417425|ref|YP_005626785.1| 50S ribosomal protein L28	ko03010	GO:0003735|GO:0006412|GO:0009282|
gene3619	1.36845	10.1707	5.08e-06	0.000448562	XOC_3724	3837376	3838029	gi|384420622|ref|YP_005629982.1| transcriptional regulator		GO:0003700|GO:0006355|
gene954	1.36887	10.1885	4.58e-06	0.000440617	XOC_1006	998909	999544	gi|384418018|ref|YP_005627378.1| 50S ribosomal protein L25	ko03010	GO:0003735|GO:0006412|GO:0006950|GO:0008097|GO:0009282|
gene979	1.37952	10.7525	9.59e-07	0.000131541	XOC_1031	1023235	1023840	gi|384418039|ref|YP_005627399.1| ribosomal protein L4-L1 family	ko03010	GO:0003735|GO:0006412|GO:0009282|GO:0030872|
gene1416	1.37956	9.37448	2.27e-05	0.00143076	XOC_1475	1456996	1458453	gi|384418463|ref|YP_005627823.1| FeS assembly protein SufB		GO:0005198|GO:0016226|
gene1723	1.38055	6.77011	0.000713367	0.0187948	XOC_1798	1777256	1777966	gi|384418767|ref|YP_005628127.1| phosphate transport system regulatory protein PhoU		GO:0006817|
gene2241	1.41022	7.96913	3.78e-05	0.00208549	XOC_2329	2346511	2347278	gi|384419271|ref|YP_005628631.1| RNA polymerase sigma factor	ko02020
gene980	1.44517	9.09009	3.28e-06	0.000343144	XOC_1032	1023837	1024136	gi|384418040|ref|YP_005627400.1| 50S ribosomal protein L23	ko03010	GO:0003735|GO:0006412|GO:0009282|GO:0030872|
gene2291	1.46031	6.43315	0.0012504	0.0279255	XOC_2380	2401773	2402558	gi|384419321|ref|YP_005628681.1| flagellar basal-body rod protein FlgG	ko02040
gene3229	1.46832	6.59592	0.000299333	0.0104425	XOC_3333	3426554	3427051	gi|384420236|ref|YP_005629596.1| hypothetical protein XOC_3333		GO:0000004|GO:0005554|
gene2279	1.47547	7.87375	2.2e-05	0.00140818	XOC_2368	2388764	2390167	gi|384419309|ref|YP_005628669.1| RNA polymerase sigma-54 factor	ko02020	GO:0006352|GO:0016987|
gene3312	1.48003	7.40737	0.000114034	0.00500424	XOC_3416	3511458	3512255	gi|384420318|ref|YP_005629678.1| tRNA (guanine-N1)-methyltransferase	ko00900	GO:0006400|GO:0009019|
gene1900	1.48594	9.81778	1.75e-07	3.45e-05	XOC_1979	1959226	1960533	gi|384418938|ref|YP_005628298.1| multidrug resistance protein		GO:0005215|GO:0006810|
gene2290	1.54859	7.29947	8.19e-06	0.000651474	XOC_2379	2401043	2401735	gi|384419320|ref|YP_005628680.1| flagellar L-ring protein FlgH	ko02040	GO:0001539|GO:0005198|GO:0009427|
gene1595	1.55149	8.02493	8.81e-06	0.000673811	XOC_1664	1639445	1640302	gi|384418641|ref|YP_005628001.1| thioredoxin		GO:0005737|GO:0006118|GO:0030508|
gene2199	1.55288	6.59137	7.84e-05	0.00369668	XOC_2286	2282402	2284663	gi|384419231|ref|YP_005628591.1| chemotaxis protein	ko02020	GO:0004871|GO:0005737|GO:0006935|GO:0007165|
gene2264	1.56692	6.50395	0.000450494	0.0137475	XOC_2352	2372032	2373756	gi|384419294|ref|YP_005628654.1| flagellar M-ring protein FliF	ko02040	GO:0001539|GO:0005198|GO:0009431|
gene2727	1.57175	5.43046	0.0027158	0.0463551	XOC_2829	2897829	2898260	gi|384419744|ref|YP_005629104.1| NDP-hexose isomerase
gene3370	1.59349	5.50595	0.00179329	0.0339291	XOC_3474	3576810	3577352	gi|384420375|ref|YP_005629735.1| pathogenicity-like protein
gene1160	1.59645	9.62965	1.11e-06	0.000146347	XOC_1215	1183467	1186139	gi|384418209|ref|YP_005627569.1| aminopeptidase N	ko00480	GO:0004177|GO:0006508|GO:0008237|
gene3814	1.59873	9.58311	1.3e-06	0.000156919	XOC_3919	4057810	4058280	gi|384420816|ref|YP_005630176.1| ATP synthase F0 subunit B	ko00190	GO:0015986|GO:0045263|GO:0045264|GO:0046933|
gene901	1.60912	8.37741	4.37e-07	6.43e-05	XOC_0953	955533	956183	gi|384417966|ref|YP_005627326.1| methionine-S-sulfoxide reductase		GO:0000317|GO:0006979|GO:0008113|GO:0030091|
gene3815	1.61171	7.92466	4.39e-06	0.000435992	XOC_3920	4058395	4058697	gi|384420817|ref|YP_005630177.1| ATP synthase subunit C	ko00190	GO:0015986|GO:0045263|GO:0045264|GO:0046933|
gene1118	1.61712	9.56138	7.77e-08	1.82e-05	XOC_1172	1144444	1145421	gi|384418168|ref|YP_005627528.1| 3-oxoacyl-ACP synthase	ko00061	GO:0004315|GO:0006633|
gene3813	1.62624	9.2262	5.26e-06	0.000454366	XOC_3918	4057279	4057806	gi|384420815|ref|YP_005630175.1| ATP synthase F1 subunit delta	ko00190	GO:0015986|GO:0045261|GO:0045262|GO:0046933|
gene2247	1.65638	6.71948	9.2e-05	0.00425449	XOC_2335	2353879	2355963	gi|384419277|ref|YP_005628637.1| putative signal protein with MHYT, GGDEF and EAL domains
gene2696	1.67451	7.16408	1.88e-05	0.001289	XOC_2798	2865331	2865573	gi|384419713|ref|YP_005629073.1| hypothetical protein XOC_2798		GO:0000004|GO:0005554|
gene580	1.67863	6.16898	0.000141036	0.00596701	XOC_0628	627596	629179	gi|384417645|ref|YP_005627005.1| oxidoreductase
gene2704	1.68293	6.57912	0.000196685	0.00759433	XOC_2806	2872476	2873816	gi|384419721|ref|YP_005629081.1| hemolysin
gene1870	1.69966	6.04771	0.000723057	0.0187948	XOC_1947	1927174	1928295	gi|384418908|ref|YP_005628268.1| putative phytase	ko00562
gene1413	1.70225	7.77076	2.07e-06	0.000234846	XOC_1472	1453504	1454748	gi|384418460|ref|YP_005627820.1| cysteine desulfurase	ko00450	GO:0016226|GO:0031071|
gene2289	1.71327	6.83629	2.01e-05	0.00133028	XOC_2378	2399914	2401032	gi|384419319|ref|YP_005628679.1| flagellar P-ring protein FlgI	ko02040	GO:0001539|GO:0005198|GO:0009428|
gene3914	1.72431	5.55293	0.0013833	0.0292626	XOC_4020	4147976	4148641	gi|384420916|ref|YP_005630276.1| hypothetical protein XOC_4020		GO:0000004|GO:0005554|
gene4044	1.74943	6.27112	0.000696644	0.0185943	XOC_4157	4314004	4314489	gi|384421043|ref|YP_005630403.1| acetyl-CoA carboxylase, biotin carboxyl carrier protein	ko00061	GO:0003989|GO:0006633|GO:0009317|
gene1786	1.80296	7.56104	3.35e-05	0.00195841	XOC_1861	1837269	1837628	gi|384418828|ref|YP_005628188.1| 50S ribosomal protein L20	ko03010	GO:0003735|GO:0006412|GO:0009282|GO:0030872|
gene3419	1.81695	6.31443	0.000477829	0.0142882	XOC_3522	3632922	3634256	gi|384420424|ref|YP_005629784.1| two-component system sensor protein
gene3250	1.8655	6.6331	8.42e-06	0.000656365	XOC_3354	3441041	3441820	gi|384420256|ref|YP_005629616.1| protein TolQ		GO:0005887|GO:0009405|GO:0015078|GO:0015992|
gene956	1.8795	8.06688	8.42e-09	2.79e-06	XOC_1008	1000255	1001346	gi|384418020|ref|YP_005627380.1| GTP-binding protein YchF		GO:0005525|
gene648	1.89542	9.61091	1.22e-08	3.74e-06	XOC_0698	697919	699286	gi|384417713|ref|YP_005627073.1| heat shock protein HslVU, ATPase subunit HslU		GO:0005524|GO:0006510|GO:0009376|GO:0009377|
gene2242	1.90167	6.44595	1.97e-05	0.00132778	XOC_2330	2347275	2348159	gi|384419272|ref|YP_005628632.1| flagellar biosynthesis regulator FleN		GO:0000166|
gene3032	1.91067	6.27575	6.67e-05	0.003273	XOC_3135	3201861	3203084	gi|384420041|ref|YP_005629401.1| hypothetical protein XOC_3135		GO:0000004|GO:0005554|
gene821	1.91088	5.81541	0.00017474	0.00723524	XOC_0873	881724	882437	gi|384417886|ref|YP_005627246.1| transcriptional regulator TetR-acrR family		GO:0003700|GO:0006355|
gene124	1.95416	7.41055	1.82e-07	3.45e-05	XOC_0143	144129	146717	gi|384417204|ref|YP_005626564.1| TonB-dependent receptor		GO:0006810|GO:0015477|GO:0019867|
gene1725	1.96297	7.52993	1.41e-06	0.000164369	XOC_1799	1778095	1778925	gi|384418769|ref|YP_005628129.1| phosphate ABC transporter ATP-binding protein	ko02010	GO:0005524|GO:0006817|GO:0009898|GO:0015415|GO:0043192|
gene1415	1.97676	7.1412	2.21e-07	3.92e-05	XOC_1474	1456007	1456771	gi|384418462|ref|YP_005627822.1| FeS assembly ATPase SufC		GO:0005524|GO:0016226|
gene1901	1.98921	7.94515	1.13e-09	4.97e-07	XOC_1980	1960533	1961207	gi|384418939|ref|YP_005628299.1| TetR family transcriptional regulator		GO:0003700|GO:0006355|
gene955	1.99531	7.30778	2.63e-07	4.36e-05	XOC_1007	999596	1000180	gi|384418019|ref|YP_005627379.1| peptidyl-tRNA hydrolase		GO:0004045|GO:0006412|
gene1152	1.9966	7.44928	1.84e-08	4.87e-06	XOC_1206	1175683	1176159	gi|384418201|ref|YP_005627561.1| low molecular weight heat shock protein	ko04141	GO:0005515|GO:0009408|GO:0050821|
gene2732	2.00969	5.59743	0.000342416	0.0115944	XOC_2834	2902315	2902896	gi|384419749|ref|YP_005629109.1| RNA polymerase sigma-E factor
gene1666	2.02984	7.45059	2.66e-08	6.61e-06	XOC_1739	1717765	1718283	gi|384418711|ref|YP_005628071.1| co-chaperone GrpE		GO:0000774|GO:0005515|GO:0006950|GO:0030192|
gene1736	2.0653	4.61524	0.00293925	0.0478641	XOC_1811	1788974	1789756	gi|384418780|ref|YP_005628140.1| 3-hydroxybutyryl-CoA dehydratase	ko00650
gene3918	2.07041	5.23222	0.000250309	0.00921741	XOC_4024	4153672	4154394	gi|384420920|ref|YP_005630280.1| ABC transporter ATP-binding protein		GO:0005524|GO:0006810|GO:0009898|GO:0042626|GO:0043192|
gene2288	2.09824	6.2691	3.29e-05	0.00195063	XOC_2377	2398734	2399912	gi|384419318|ref|YP_005628678.1| flagellar rod assembly protein-muramidase FlgJ		GO:0001539|GO:0009296|GO:0016798|
gene351	2.11111	6.58325	3.72e-07	5.69e-05	XOC_0382	385110	385277	gi|384417426|ref|YP_005626786.1| 50S ribosomal protein L33	ko03010	GO:0003735|GO:0006412|GO:0009282|
gene345	2.11631	7.09721	7.06e-09	2.55e-06	XOC_0376	378929	380557	gi|384417420|ref|YP_005626780.1| alkaline phosphatase D	ko00790
gene977	2.14256	9.05713	1.68e-11	1.39e-08	XOC_1029	1022246	1022560	gi|384418037|ref|YP_005627397.1| 30S ribosomal protein S10	ko03010	GO:0003735|GO:0006412|GO:0009283|
gene1728	2.17651	11.5335	4.02e-10	2e-07	XOC_1803	1780904	1781995	gi|384418772|ref|YP_005628132.1| phosphate ABC transporter substrate-binding protein	ko02010	GO:0006817|GO:0009897|GO:0015415|GO:0030288|GO:0042301|GO:0043192|
gene2184	2.1815	5.41144	0.000344013	0.0115944	XOC_2271	2266504	2266752	gi|384419216|ref|YP_005628576.1| SpoVT - AbrB like domain protein
gene1727	2.19418	6.23679	0.000180108	0.00723524	XOC_1802	1779817	1780791	gi|384418771|ref|YP_005628131.1| phosphate ABC transporter permease PstC	ko02010	GO:0005887|GO:0006817|GO:0015415|GO:0043192|
gene1414	2.24731	7.87179	1.75e-11	1.39e-08	XOC_1473	1454745	1456007	gi|384418461|ref|YP_005627821.1| FeS assembly protein SufD		GO:0005198|GO:0016226|
gene1730	2.31432	8.52214	1.57e-08	4.46e-06	XOC_1805	1783390	1784640	gi|384418774|ref|YP_005628134.1| polyphosphate-selective porin O
gene4495	2.31647	5.32057	4.31e-05	0.0023314	XOC_4623	4763486	4763959	gi|384421488|ref|YP_005630848.1| protein YehS
gene2943	2.50358	5.49032	5.69e-06	0.000481113	XOC_3046	3106240	3106689	gi|384419952|ref|YP_005629312.1| MarR family transcriptional regulator		GO:0003700|GO:0006355|
gene2243	2.506	4.8283	0.00134597	0.0291243	XOC_2331	2348146	2349819	gi|384419273|ref|YP_005628633.1| flagellar biosynthesis protein FlhF
gene2185	2.51197	4.33585	0.00194497	0.0356459	XOC_2272	2266749	2267159	gi|384419217|ref|YP_005628577.1| PIN domain, putative		GO:0000004|GO:0005554|
gene2590	2.60205	5.31385	4.18e-06	0.000426064	XOC_2692	2763768	2764079	gi|384419609|ref|YP_005628969.1| integration host factor subunit beta		GO:0003677|GO:0006310|GO:0006355|GO:0006445|GO:0019047|
gene1863	2.63569	4.91949	0.000281126	0.00998249	XOC_1940	1919406	1920128	gi|384418901|ref|YP_005628261.1| putative methyltransferase		GO:0008168|
gene3077	2.73393	4.07814	0.00157349	0.0314461	XOC_3180	3239672	3240394	gi|384420086|ref|YP_005629446.1| DNA repair protein RecO	ko03440	GO:0003677|GO:0006281|GO:0006310|
gene1869	2.89442	7.69627	4.77e-14	9.48e-11	XOC_1946	1924619	1927177	gi|384418907|ref|YP_005628267.1| TonB-dependent receptor		GO:0006810|GO:0015477|GO:0019867|
gene3026	3.14725	3.97461	0.000749295	0.0193503	XOC_3129	3197158	3197760	gi|384420035|ref|YP_005629395.1| 2'-5' RNA ligase		GO:0008664|
gene784	3.29891	3.7025	0.00122189	0.0276105	XOC_0836	839194	839457	gi|384417849|ref|YP_005627209.1| cell division protein FtsL		GO:0000910|
gene2297	4.62853	3.25694	0.000249383	0.00921741	XOC_2386	2406415	2406816	gi|384419327|ref|YP_005628687.1| flagellar basal-body rod protein FlgB	ko02040	GO:0001539|GO:0005198|GO:0009429|
gene3644	4.8594	6.35748	7.92e-20	3.15e-16	XOC_3749	3864731	3865942	gi|384420647|ref|YP_005630007.1| porin O
gene3955	5.02198	1.70701	0.00282721	0.0471643	XOC_4063	4212536	4212664	gi|384420956|ref|YP_005630316.1| hypothetical protein XOC_4063
gene2765	5.26456	1.90968	0.00155778	0.0312894	XOC_2868	2929315	2929662	gi|384419782|ref|YP_005629142.1| hypothetical protein XOC_2868
gene4550	5.75552	2.32445	0.00044985	0.0137475	XOC_4679	4818328	4818843	gi|384421543|ref|YP_005630903.1| hypothetical protein XOC_4679
gene4032	5.83839	2.37604	0.0012458	0.0279255	XOC_4145	4299767	4299982	gi|384421031|ref|YP_005630391.1| lipoprotein		GO:0000004|GO:0005554|
gene3890	7.42322	1.55883	0.00113092	0.0264387	XOC_3996	4127458	4128234	gi|384420892|ref|YP_005630252.1| two-component system response regulatory protein		GO:0003700|GO:0006355|
gene534	7.55072	1.65829	0.00081766	0.0208451	XOC_0582	577477	577689	gi|384417599|ref|YP_005626959.1| hypothetical protein XOC_0582
gene4223	7.95467	2.06073	0.000980262	0.0237914	XOC_4338	4476945	4477565	gi|384421217|ref|YP_005630577.1| NAD-dependent epimerase-dehydratase		GO:0003824|GO:0009225|
gene1718	8.12886	2.19656	0.000274087	0.0099095	XOC_1793	1772779	1773288	gi|384418762|ref|YP_005628122.1| glutathione-dependent formaldehyde-activating protein
