# Supplementary material for: Transcriptome analysis of Xanthomonas oryzae pv. oryzicola exposed to H2O2 reveals horizontal gene transfer contributes to its oxidative stress response
Source: PLoS One. 2019 Oct 3;14(10):e0218844. doi: 10.1371/journal.pone.0218844 (PMC6776340; doi:10.1371/journal.pone.0218844)
Supplement: S4 Table — (XLSX) [file pone.0218844.s004.xlsx]

## Sheet: S4 Table
S4 Table. Gene clusters that were differential expressed in the early (red color), middle (yellow color) and late (blue color) stages.
-1.84528	XOC_0957	XOC_0957	oxidative stress transcriptional regulator
-1.40143	XOC_0957	XOC_0957	oxidative stress transcriptional regulator
-2.72255	XOC_0958	XOC_0958	alkyl hydroperoxide reductase subunit F
-2.77201	XOC_0958	XOC_0958	alkyl hydroperoxide reductase subunit F
-2.01235	XOC_0959	XOC_0959	alkyl hydroperoxide reductase subunit C
-1.82022	XOC_0959	XOC_0959	alkyl hydroperoxide reductase subunit C
1.09814	XOC_1006	XOC_1006	50S ribosomal protein L25
1.36887	XOC_1006	XOC_1006	50S ribosomal protein L25
1.99531	XOC_1007	pth	peptidyl-tRNA hydrolase
1.39365	XOC_1008	ychF	GTP-binding protein YchF
1.8795	XOC_1008	ychF	GTP-binding protein YchF
1.29267	XOC_1023	rpsL	30S ribosomal protein S12
1.07369	XOC_1025	rpsG	30S ribosomal protein S7
0.884967	XOC_1026	fusA	translation elongation factor G
0.999938	XOC_1027	tuf	translation elongation factor Tu
1.68717	XOC_1029	rpsJ	30S ribosomal protein S10
1.60697	XOC_1029	rpsJ	30S ribosomal protein S10
2.14256	XOC_1029	rpsJ	30S ribosomal protein S10
1.01728	XOC_1030	rplC	50S ribosomal protein L3
1.28652	XOC_1030	rplC	50S ribosomal protein L3
1.13088	XOC_1031	rplD	ribosomal protein L4-L1 family
1.37952	XOC_1031	rplD	ribosomal protein L4-L1 family
1.27317	XOC_1032	rplW	50S ribosomal protein L23
1.44517	XOC_1032	rplW	50S ribosomal protein L23
0.959054	XOC_1033	rplB	50S ribosomal protein L2
1.04144	XOC_1033	rplB	50S ribosomal protein L2
0.932229	XOC_1034	rpsS	30S ribosomal protein S19
0.954589	XOC_1035	rplV	50S ribosomal protein L22
0.986492	XOC_1035	rplV	50S ribosomal protein L22
1.83271	XOC_1472	iscS	cysteine desulfurase
1.70225	XOC_1472	iscS	cysteine desulfurase
1.99186	XOC_1473	SufD	FeS assembly protein SufD
2.3293	XOC_1473	SufD	FeS assembly protein SufD
2.24731	XOC_1473	SufD	FeS assembly protein SufD
1.91219	XOC_1474	SufC	FeS assembly ATPase SufC
2.16243	XOC_1474	SufC	FeS assembly ATPase SufC
1.97676	XOC_1474	SufC	FeS assembly ATPase SufC
1.67615	XOC_1475	SufB	FeS assembly protein SufB
1.37956	XOC_1475	SufB	FeS assembly protein SufB
3.08215	XOC_1643	XOC_1643	outer membrane channel protein
4.37858	XOC_1643	XOC_1643	outer membrane channel protein
3.26106	XOC_1644	XOC_1644	outer membrane protein V
2.78384	XOC_1645	XOC_1645	RND efflux membrane fusion protein
-3.21032	XOC_1645	XOC_1645	RND efflux membrane fusion protein
1.84496	XOC_1646	XOC_1646	acriflavin resistance protein
1.54255	XOC_1798	PhoU	phosphate transport system regulatory protein PhoU
1.38055	XOC_1798	PhoU	phosphate transport system regulatory protein PhoU
2.61016	XOC_1799	pstB	phosphate ABC transporter ATP-binding protein
1.96297	XOC_1799	pstB	phosphate ABC transporter ATP-binding protein
2.37579	XOC_1801	PstA	phosphate ABC transporter permease PstA
2.33022	XOC_1802	PstC	phosphate ABC transporter permease PstC
2.19418	XOC_1802	PstC	phosphate ABC transporter permease PstC
2.35473	XOC_1803	pstS	phosphate ABC transporter substrate-binding protein
2.17651	XOC_1803	pstS	phosphate ABC transporter substrate-binding protein
2.15203	XOC_1805	XOC_1805	polyphosphate-selective porin O
2.31432	XOC_1805	XOC_1805	polyphosphate-selective porin O
1.06965	XOC_1859	IF-3	translation initiation factor IF-3
0.894562	XOC_1859	IF-3	translation initiation factor IF-3
1.5499	XOC_1860	rpmI	50S ribosomal protein L35
1.31126	XOC_1860	rpmI	50S ribosomal protein L35
1.47741	XOC_1861	rplT	50S ribosomal protein L20
1.80296	XOC_1861	rplT	50S ribosomal protein L20
1.63613	XOC_2286	XOC_2286	chemotaxis protein
1.55288	XOC_2286	XOC_2286	chemotaxis protein
1.52711	XOC_2287	XOC_2287	methyl-accepting chemotaxis protein
1.1628	XOC_2287	XOC_2287	methyl-accepting chemotaxis protein
1.52114	XOC_2289	XOC_2289	methyl-accepting chemotaxis protein
1.11448	XOC_2289	XOC_2289	methyl-accepting chemotaxis protein
1.36606	XOC_2290	XOC_2290	methyl-accepting chemotaxis protein
1.22624	XOC_2290	XOC_2290	methyl-accepting chemotaxis protein
2.09824	XOC_2377	FlgJ	flagellar rod assembly protein-muramidase FlgJ
1.71327	XOC_2378	FlgI	flagellar P-ring protein FlgI
1.54859	XOC_2379	FlgH	flagellar L-ring protein FlgH
1.46031	XOC_2380	FlgG	flagellar basal-body rod protein FlgG
1.54192	XOC_2747	argB	acetylglutamate kinase
1.26064	XOC_2748	XOC_2748	acetylornithine deacetylase
1.37521	XOC_2749	XOC_2749	GNAT family acetyltransferase
2.20253	XOC_3522	XOC_3522	two-component system sensor protein
1.81695	XOC_3522	XOC_3522	two-component system sensor protein
1.6145	XOC_3523	XOC_3523	two-component system response regulatory protein
1.3901	XOC_3524	XOC_3524	hypothetical protein XOC_3524
1.21449	XOC_3524	XOC_3524	hypothetical protein XOC_3524
4.60833	XOC_3749	XOC_3749	porin O
5.91742	XOC_3749	XOC_3749	porin O
4.8594	XOC_3749	XOC_3749	porin O
6.89764	XOC_3750	XOC_3750	Mg++-citrate complex transporter
2.40247	XOC_3751	XOC_3751	Mg++-citrate complex transporter
0.980144	XOC_3916	atpG	ATP synthase F1 subunit gamma
0.95048	XOC_3916	atpG	ATP synthase F1 subunit gamma
0.92938	XOC_3917	atpA	ATP synthase F1 subunit alpha
1.09523	XOC_3917	atpA	ATP synthase F1 subunit alpha
1.62624	XOC_3918	atpH	ATP synthase F1 subunit delta
1.42573	XOC_3919	atpF	ATP synthase F0 subunit B
1.59873	XOC_3919	atpF	ATP synthase F0 subunit B
1.61171	XOC_3920	XOC_3920	ATP synthase subunit C
1.28813	XOC_3921	atpB	ATP synthase F0 subunit A
-1.31749	XOC_4589	XOC_4589	biotin carboxylase
-2.0936	XOC_4590	XOC_4590	acyl-CoA carboxyltransferase subunit beta
-1.69831	XOC_4591	XOC_4591	acyl-CoA dehydrogenase
-1.3969	XOC_4591	XOC_4591	acyl-CoA dehydrogenase
5.79949	XOC_1405	soxR	redox-sensitive transcriptional activator
4.67667	XOC_1405	soxR	redox-sensitive transcriptional activator
6.06643	XOC_1405	soxR	redox-sensitive transcriptional activator
